# Supplementary material for: Genetic dissection of maize (Zea maysL.) trace element traits using genome-wide association studies
Source: BMC Plant Biol. 2023 Dec 8;23:631. doi: 10.1186/s12870-023-04643-8 (PMC10704835; doi:10.1186/s12870-023-04643-8)
Supplement: Supplementary file 1 — Supplementary Material 1 [file 12870_2023_4643_MOESM1_ESM.xls]

## Sheet: Table S1
									Table S1 QTNs identified by different GWAS models in three environment
MLM_Q+K model													MLM_PCA+K model													MLM_Q+K model													MLM_PCA+K model
Mn element													Mn element													Fe element													Fe element
E1				E2				E3					E1				E2				E3					E1				E2				E3					E1				E2				E3
Chr	position	P-value		Chr	position	P-value		Chr	position	P-value			Chr	position	P-value		Chr	position	P-value		Chr	position	P-value			Chr	position	P-value		Chr	position	P-value		Chr	position	P-value			Chr	position	P-value		Chr	position	P-value		Chr	position	P-value
1	7095026	3.89106e-06		1	53252007	4.26748e-06		1	150768170	2.42168e-06			1	94014123	3.8467e-06		1	53251858	4.07152e-06		1	150767908	1.25783e-06			1	15329893	1.40769e-06		1	60608007	5.452e-07		1	66316911	4.20587e-06			1	15329893	1.06462e-06		1	60608007	1.0221e-06		1	162868454	3.42751e-06
1	7175048	1.77936e-06		3	21381801	9.51609e-07		1	150768179	2.42168e-06			1	112977170	1.9515e-06		1	53252007	1.43229e-06		1	150767911	1.25783e-06			1	15330747	1.40769e-06		1	81308975	4.20068e-07		1	71213033	2.20012e-06			1	15330747	1.06462e-06		1	81308975	1.60762e-06		1	220498566	1.36069e-06
1	7249687	1.40739e-06		3	153855609	1.25511e-06		1	150768185	2.42168e-06			1	157583192	3.20479e-06		2	141800364	1.2229e-06		1	150768147	1.99892e-06			1	15330754	1.40769e-06		1	86702915	1.64723e-06		1	71236622	1.88038e-06			1	15330754	1.06462e-06		1	86704311	3.58297e-06		1	255569551	4.40311e-08
1	112977170	3.41911e-07		3	153899599	2.75688e-07		1	150768299	5.73747e-07			1	157601993	7.41678e-07		2	143434244	1.24963e-06		1	150768170	7.5375e-07			1	15335787	6.5717e-07		1	86704311	1.55085e-06		1	71236658	1.88038e-06			1	15335787	1.70499e-07		2	9198757	3.03259e-06		1	284447169	3.9511e-06
1	121249640	4.11264e-06		3	153900936	1.95228e-07		1	150768323	4.82328e-07			1	157603966	6.58447e-07		2	219593014	2.49678e-06		1	150768179	7.5375e-07			1	15335818	6.5717e-07		1	90446488	2.31635e-06		1	71236686	1.88038e-06			1	15335818	1.70499e-07		2	226757629	4.07016e-06		1	288842068	5.64738e-07
1	157601993	3.39068e-06		3	153901057	4.79219e-07		1	150768343	3.76276e-07			1	157605888	7.83148e-07		3	153855609	3.51123e-06		1	150768185	7.5375e-07			1	184236078	2.43777e-06		1	115848035	2.74013e-06		1	71236715	1.88038e-06			1	15362947	2.42728e-06		3	11691378	1.51448e-06		2	9198745	2.79995e-06
1	297656660	1.16927e-06		3	166632773	1.5923e-06		2	27342969	3.39299e-06			1	157609380	1.92133e-06		3	153899599	2.57645e-07		1	150768299	1.39887e-07			1	184236294	2.90899e-06		1	162868454	3.01123e-06		1	71236738	1.88038e-06			1	184236078	1.88867e-06		3	34018396	1.2608e-06		2	9198757	2.67875e-06
1	297663935	1.16927e-06		9	87630172	3.59466e-06		2	143258089	4.0756e-06			1	297656660	5.64493e-07		3	153900936	3.23667e-07		1	150768323	1.39091e-07			1	184236351	2.43777e-06		1	229018025	2.968e-06		1	71236750	1.88038e-06			1	184236294	3.14925e-06		3	48431955	2.42679e-07		2	9198884	2.79995e-06
1	297680107	2.54201e-06		9	89045713	2.19548e-06		2	151161839	1.78548e-06			1	297663935	5.64493e-07		3	153901057	9.93604e-07		1	150768343	1.84906e-07			2	147093881	1.1266e-06		1	255569551	2.23885e-06		1	87565966	3.13529e-06			1	184236351	1.88867e-06		3	209090347	2.74692e-06		2	9668172	2.13321e-06
1	297686184	2.54201e-06						2	151161897	1.78548e-06			1	297680107	1.89677e-06		3	166632773	3.42368e-06		1	155687560	3.05697e-06			5	20058599	1.3937e-06		1	269323746	2.4863e-06		1	162868454	2.83872e-06			1	184236418	2.46373e-06		3	225343812	3.72018e-06		2	9668239	2.13321e-06
1	297688192	2.54201e-06						2	151161904	1.78548e-06			1	297686184	1.89677e-06		3	223478595	2.1979e-06		2	27342969	1.11851e-06			5	71364040	5.33215e-07		1	284447169	2.543e-06		1	220176069	3.21563e-06			1	184236488	2.46373e-06		4	38010964	6.8115e-07		2	9668269	2.13321e-06
1	297688218	2.54201e-06						2	151161917	1.78548e-06			1	297688192	1.89677e-06		8	91359599	3.12471e-06		2	27346859	3.86571e-06			5	85422796	3.28753e-06		2	9198745	1.46989e-06		1	220176136	3.21563e-06			2	147093881	1.50592e-06		4	38030765	2.93873e-06		2	9668341	2.13321e-06
1	297703226	1.16927e-06						2	151162003	1.78548e-06			1	297688218	1.89677e-06		8	91618551	4.21298e-06		2	141800364	1.12848e-06			5	85422812	3.28753e-06		2	9198757	7.40866e-07		1	220176267	3.21563e-06			2	147104210	3.39639e-06		4	38033473	1.35536e-06		2	9668349	2.13321e-06
1	297703679	4.08867e-06						2	151162024	1.78548e-06			1	297703226	5.64493e-07		8	91618575	4.21298e-06		2	143434244	1.29756e-06			5	204914228	2.69969e-06		2	9198884	1.46989e-06		1	220176300	3.43626e-06			2	147200552	2.39255e-06		5	19274838	1.81243e-06		2	9668355	2.13321e-06
1	297705135	1.16927e-06						2	151162025	1.78548e-06			1	297703679	2.17244e-06		8	170829041	2.13138e-06		2	151161390	1.33894e-06			5	204914232	3.11196e-06		2	217283396	3.39853e-06		1	229018025	1.27327e-06			5	71364040	3.35209e-07		5	56122733	1.78028e-06		2	9668365	2.13321e-06
1	297708165	1.16927e-06						2	151162045	1.78548e-06			1	297705135	5.64493e-07						2	151161839	4.32854e-07			5	204914243	3.11196e-06		2	226757629	1.64116e-06		1	255569551	3.23072e-09			5	85422796	3.55693e-06		5	100973037	1.81492e-07		2	9668724	2.13321e-06
1	297732191	4.08867e-06						2	151162250	1.78548e-06			1	297708165	5.64493e-07						2	151161897	4.32854e-07			5	204914287	2.69969e-06		3	34018396	2.78582e-06		1	255569622	1.14392e-06			5	85422812	3.55693e-06		5	101103673	3.36236e-06		2	9668882	2.13321e-06
1	297738191	4.08867e-06						2	238070481	2.75747e-06			1	297732191	2.17244e-06						2	151161904	4.32854e-07			5	204914302	3.11196e-06		3	48431955	8.46788e-08		1	255745461	1.96635e-06			5	204914228	1.89959e-06		5	101103690	3.36236e-06		2	9668962	2.13321e-06
1	297738830	4.08867e-06						3	2146649	5.28432e-07			1	297738191	2.17244e-06						2	151161917	4.32854e-07			5	204914344	2.69969e-06		4	38010964	4.11456e-07		1	284447169	7.9646e-07			5	204914232	1.79606e-06		5	113649819	3.71036e-06		2	9669084	2.13321e-06
1	297740037	4.08867e-06						3	48947064	2.64446e-06			1	297738830	2.17244e-06						2	151162003	4.32854e-07			5	204914361	2.69969e-06		4	38030765	1.88268e-06		1	288842068	7.05506e-07			5	204914243	1.79606e-06		5	171019763	2.9873e-06		2	9669124	2.13321e-06
1	297742826	4.08867e-06						3	48947125	2.64446e-06			1	297740037	2.17244e-06						2	151162024	4.32854e-07			5	204914445	2.69969e-06		4	38033473	8.75683e-07		1	305165228	3.11218e-06			5	204914287	1.89959e-06		6	145152379	2.4798e-06		2	13200644	3.43263e-06
1	297744024	1.16927e-06						3	49011150	2.16168e-06			1	297742826	2.17244e-06						2	151162025	4.32854e-07			5	204914715	2.69969e-06		5	56122733	1.32705e-06		2	9088109	2.3734e-06			5	204914302	1.79606e-06		6	145153451	3.97143e-06		2	61526217	3.36371e-06
1	297751317	2.49359e-06						3	153855609	3.53993e-06			1	297744024	5.64493e-07						2	151162045	4.32854e-07			5	204914720	2.69969e-06		5	100973037	2.5437e-06		2	9090100	2.3734e-06			5	204914344	1.89959e-06		6	145154528	1.96783e-06		2	225708874	2.30698e-06
1	297754175	2.9054e-06						3	153900936	3.13834e-06			1	297746290	2.40332e-06						2	151162250	4.32854e-07			5	204914770	2.69969e-06		5	113649819	2.17794e-06		2	9192024	3.9017e-06			5	204914361	1.89959e-06		6	145155151	1.99718e-06		2	226757629	2.08769e-06
1	297757485	2.1545e-06						3	221446347	1.69883e-06			1	297751317	1.30318e-06						3	2146649	7.64232e-07			5	204914778	2.69969e-06		6	112978461	1.17043e-06		2	9192177	3.9017e-06			5	204914445	1.89959e-06		6	145155430	2.43907e-06		3	1620605	1.23226e-07
2	184427901	7.38668e-08						4	4305829	4.0452e-07			1	297752093	3.23855e-06						3	98587744	3.76239e-06			5	204914782	1.66128e-06		6	145169346	3.1924e-06		2	9193024	3.9017e-06			5	204914715	1.89959e-06		6	145156360	2.85748e-06		3	86286956	2.60028e-06
2	184427992	2.17157e-07						4	4306353	5.05471e-07			1	297754175	1.77902e-06						3	185529656	2.73568e-06			5	204914786	2.69969e-06		6	145169438	3.1924e-06		2	9193211	3.9017e-06			5	204914720	1.89959e-06		6	145169346	2.19749e-06		3	102636413	3.16437e-06
2	184428107	5.42863e-08						6	134923270	2.32578e-06			1	297757485	1.40584e-06						3	185529678	2.73568e-06			7	125696257	8.01536e-07		6	145169882	1.50494e-06		2	9195318	3.9017e-06			5	204914770	1.89959e-06		6	145169438	2.19749e-06		3	102636421	8.68954e-07
2	184428170	6.95032e-07						9	87630172	3.80219e-06			2	184427901	1.53721e-06						4	4305829	2.83789e-07			8	67679723	2.16536e-07		6	145170362	3.34699e-08		2	9196349	3.9017e-06			5	204914778	1.89959e-06		6	145169882	6.24736e-07		3	102636422	8.68954e-07
2	229868083	9.8603e-07						9	89045713	3.67207e-06			2	184428107	1.48817e-06						4	4306353	6.17533e-07							6	145170457	1.14352e-06		2	9196655	3.9017e-06			5	204914782	1.13084e-06		6	145170362	4.93654e-08		3	102659857	9.44053e-08
3	1167042	4.17043e-06						10	114060543	3.3583e-06			2	229868083	8.1954e-07						5	6555503	3.86603e-06							6	145170761	1.78211e-07		2	9196773	3.9017e-06			5	204914786	1.89959e-06		6	145170457	2.08477e-06		3	159489352	1.23751e-06
3	19255718	2.96052e-06						10	114060556	3.3583e-06			3	69585283	3.39181e-06						5	6555716	3.86603e-06							6	145170849	1.78211e-07		2	9197166	3.9017e-06			7	8494302	1.05736e-06		6	145170761	5.85839e-07		3	191903898	9.05499e-07
3	121067662	4.06606e-07						10	114060641	3.3583e-06			3	121067662	8.62412e-07						5	6555839	2.52936e-06							6	162389341	3.25423e-06		2	9198561	3.9017e-06			7	125696257	2.69575e-07		6	145170849	5.85839e-07		3	198040346	2.10975e-06
3	159488681	2.52879e-06						10	141894618	2.88997e-06			3	168502018	2.67523e-06						5	6558251	4.03532e-06							7	15041345	2.55523e-06		2	9198711	3.9017e-06			7	128315127	1.06549e-06		6	145191205	3.70022e-06		4	30418205	2.39177e-06
3	159489404	2.52879e-06											3	168502266	3.09055e-06						5	71034218	2.41677e-06							7	119715445	1.64727e-09		2	9198712	3.9017e-06			8	67679723	2.10178e-07		6	158515798	1.31211e-06		4	30418296	2.39177e-06
3	168502018	3.09159e-06											3	168502287	3.09055e-06						10	114060543	1.37807e-06							7	146273177	2.6895e-06		2	9198745	2.16906e-07							6	158516515	1.37964e-06		4	30418610	2.39177e-06
3	168502266	2.94097e-06											3	178095033	6.15793e-08						10	114060556	1.37807e-06							8	4636832	2.74534e-06		2	9198757	7.68057e-08							6	158516532	1.37964e-06		4	30418626	2.39177e-06
3	168502287	2.94097e-06											3	183493949	1.03939e-06						10	114060641	1.37807e-06							8	21225278	9.41165e-07		2	9198771	3.9017e-06							6	158516674	1.37964e-06		4	30419345	2.54793e-06
3	178095033	1.80422e-07											3	183494226	1.03939e-06															8	21225303	9.41165e-07		2	9198828	1.25374e-06							6	158516698	1.37964e-06		4	38010964	2.51935e-06
3	183493949	2.01367e-06											3	183494296	1.03939e-06															8	21225379	2.27751e-06		2	9198884	2.16906e-07							6	158516732	1.37964e-06		4	59510383	1.34865e-06
3	183494226	2.01367e-06											3	183494334	1.03939e-06															8	21225396	2.27751e-06		2	9433961	9.08873e-07							6	158534840	2.99714e-06		4	145509189	4.10548e-06
3	183494296	2.01367e-06											3	183494337	1.03939e-06															8	21225431	2.27751e-06		2	15430730	2.97537e-06							6	162389341	9.37487e-07		4	149366233	3.24851e-06
3	183494334	2.01367e-06											3	183494359	1.03939e-06															8	21225447	9.41165e-07		2	48178417	7.43333e-07							7	89196525	2.8559e-06		4	149366316	3.24851e-06
3	183494337	2.01367e-06											3	183494361	1.03939e-06															8	120486717	9.58507e-07		2	61526217	6.19261e-07							7	89196531	2.8559e-06		4	149398271	1.0595e-06
3	183494359	2.01367e-06											3	183494467	1.03939e-06															8	120486725	9.58507e-07		2	225708874	1.52221e-06							7	89196646	2.87349e-06		4	149398461	3.76894e-07
3	183494361	2.01367e-06											4	5651160	3.9464e-06															8	120486777	7.13182e-08		2	226757629	2.54471e-07							7	89196703	2.87349e-06		4	149398694	3.76894e-07
3	183494467	2.01367e-06											4	5651162	3.9464e-06															8	144311065	3.19004e-06		3	1620605	1.32955e-06							7	89196705	2.87349e-06		4	149398717	3.76894e-07
7	17757709	1.23829e-06											4	5651179	3.9464e-06															8	175660159	5.70943e-11		3	34635186	6.10303e-07							7	89196707	2.87349e-06		4	149398735	1.0595e-06
7	17757774	1.32564e-06											4	6758043	3.18908e-06															8	175661481	5.70943e-11		3	48431955	1.86971e-06							7	89196924	2.87349e-06		4	149398765	1.0595e-06
7	24819505	2.57603e-06											7	17757709	4.24487e-07															8	175662857	5.70943e-11		3	86286956	1.07988e-06							7	89196966	2.87349e-06		4	149398787	4.95509e-07
7	24951358	1.83686e-06											7	17757774	5.58217e-07															9	121569940	1.76883e-06		3	88677902	3.92357e-06							7	89197240	3.08489e-06		5	21889819	1.31261e-06
8	164543801	3.48834e-06											7	24819505	1.24351e-06															9	149957801	2.9159e-06		3	89029218	3.92357e-06							7	89197253	3.08489e-06		5	56122668	2.13808e-06
8	177872953	1.4128e-06											7	24951358	1.44504e-06															9	150007722	2.00172e-07		3	102636421	1.09435e-06							7	119715445	1.4469e-09		5	56122733	2.92915e-07
8	177873327	1.82041e-06											7	96597619	3.89373e-06															9	151034411	2.75005e-06		3	102636422	1.09435e-06							8	4636832	2.81412e-06		5	113649819	5.33855e-07
8	177873340	1.82041e-06											7	125098911	3.65933e-06															9	151034422	2.75005e-06		3	102659857	3.3103e-08							8	21225278	2.47061e-06		5	143835478	3.07596e-06
8	177875184	4.10784e-06											7	125099290	3.65933e-06															9	151034427	2.75005e-06		3	191903898	9.40758e-07							8	21225303	2.47061e-06		6	84286111	1.17064e-06
8	177876706	1.4046e-06											8	177872953	6.51913e-07															9	151034446	2.75005e-06		3	198040346	3.63599e-06							8	21225447	2.47061e-06		6	84286242	1.17064e-06
8	177876729	1.4046e-06											8	177873327	9.35769e-07															9	151034448	2.75005e-06		4	30418205	3.64953e-07							8	117238782	4.09406e-06		6	112978461	1.2034e-07
8	177876997	1.06215e-06											8	177873340	9.35769e-07															9	151034477	2.75005e-06		4	30418296	3.64953e-07							8	120486713	2.4606e-06		6	143869283	3.71881e-06
8	177877978	1.4046e-06											8	177875184	2.0902e-06															9	151065178	2.63542e-06		4	30418610	3.64953e-07							8	120486717	6.17273e-07		6	143871961	7.18608e-07
8	177878620	2.83084e-06											8	177875575	2.6971e-06															9	151065236	2.63542e-06		4	30418626	3.64953e-07							8	120486725	6.17273e-07		6	143871983	7.18608e-07
8	177878792	1.8062e-06											8	177876351	2.56566e-06															9	151066496	6.84149e-07		4	30419345	7.53895e-07							8	120486777	4.94918e-08		6	144337372	2.17152e-06
9	34091413	8.15987e-07											8	177876591	2.56566e-06															9	151066553	6.84149e-07		4	30419380	4.22116e-06							8	122050790	1.55288e-06		6	145150750	2.88753e-06
10	73716180	4.15913e-06											8	177876706	7.63485e-07															9	151066600	6.84149e-07		4	30419452	4.22116e-06							8	122051466	1.55288e-06		6	145150951	2.88753e-06
10	73716185	4.15913e-06											8	177876729	7.63485e-07															9	151066674	6.84149e-07		4	38010964	2.14998e-06							8	175660159	4.87438e-10		6	145168615	9.4022e-07
10	73716191	4.15913e-06											8	177876787	2.56566e-06															9	151066849	1.66494e-06		4	59510383	9.47596e-07							8	175661481	4.87438e-10		6	145168620	9.4022e-07
10	73716212	4.15913e-06											8	177876997	5.26457e-07															9	151067124	1.66494e-06		4	145509189	4.3259e-07							8	175662857	4.87438e-10		6	145168727	9.4022e-07
10	73819079	3.95513e-06											8	177877400	2.56566e-06															9	151067140	1.66494e-06		4	149366233	3.44629e-06							9	19287879	3.93698e-06		6	145168730	9.4022e-07
10	73819515	3.95513e-06											8	177877978	7.63485e-07															9	151067193	1.66494e-06		4	149366316	3.44629e-06							9	19288052	3.93698e-06		6	145168743	9.4022e-07
10	73819516	3.95513e-06											8	177878046	2.66626e-06															9	151071963	8.93628e-07		4	149395878	1.86335e-06							9	19288065	3.93698e-06		6	145169346	2.20715e-06
													8	177878620	1.3135e-06															9	151072292	8.93628e-07		4	149398271	8.89627e-07							9	19288082	3.93698e-06		6	145169438	2.20715e-06
													8	177878792	1.16095e-06															9	151072315	6.45612e-07		4	149398461	4.11442e-07							9	19288109	3.93698e-06		6	145170362	1.37984e-06
													9	34091413	7.97366e-07															9	151072342	6.45612e-07		4	149398694	4.11442e-07							9	19288115	3.93698e-06		6	145170457	6.68382e-07
													10	73715584	2.59867e-06															9	151072857	1.55446e-07		4	149398717	4.11442e-07							9	19288118	3.93698e-06		6	145273310	5.9326e-08
													10	73716180	1.9943e-06															9	151072898	1.55446e-07		4	149398735	8.89627e-07							9	19288179	3.93698e-06		6	145273317	5.9326e-08
													10	73716185	1.9943e-06															9	151072922	6.63278e-07		4	149398765	8.89627e-07							9	121569940	2.71154e-06		6	145273405	5.9326e-08
													10	73716191	1.9943e-06															9	151073110	3.34319e-07		4	149398787	2.2982e-07							9	149957801	2.26384e-06		6	145273424	5.9326e-08
													10	73716212	1.9943e-06															9	151073136	3.34319e-07		4	149416599	1.52646e-06							9	150007722	6.18378e-08		6	148390639	2.02388e-06
													10	73716238	4.09029e-06															9	151073151	3.34319e-07		4	159237655	1.97577e-06							9	151034411	3.18344e-06		6	158515798	2.82246e-06
													10	73716261	4.09029e-06															9	151073168	2.88157e-07		4	186981025	3.86013e-06							9	151034422	3.18344e-06		6	158516515	1.79941e-07
													10	73716286	4.09029e-06															9	151073189	2.88157e-07		4	186981306	3.86013e-06							9	151034427	3.18344e-06		6	158516532	1.79941e-07
													10	73819079	1.30105e-06															9	151073215	2.88157e-07		4	186981458	3.86013e-06							9	151034446	3.18344e-06		6	158516674	1.79941e-07
													10	73819515	1.30105e-06															9	151073241	2.88157e-07		4	186981469	3.86013e-06							9	151034448	3.18344e-06		6	158516698	1.79941e-07
													10	73819516	1.30105e-06															9	151289692	3.74777e-06		4	186981552	3.86013e-06							9	151034477	3.18344e-06		6	158516732	1.79941e-07
													10	73819612	2.16991e-06															9	151290157	3.74777e-06		4	186981569	3.86013e-06							9	151065178	3.57039e-06		6	158534341	2.47355e-06
																														9	151290171	3.74777e-06		5	5732954	1.72623e-06							9	151065236	3.57039e-06		6	158534840	2.03075e-06
																														9	151290208	3.74777e-06		5	6702450	3.62733e-06							9	151066496	7.53753e-07		6	159139862	2.55526e-06
																														9	151290841	3.74777e-06		5	6702486	3.62733e-06							9	151066553	7.53753e-07		6	159139977	2.55526e-06
																														10	74822607	3.28635e-06		5	7995181	2.16399e-06							9	151066600	7.53753e-07		6	159140053	2.55526e-06
																														10	131637244	2.85809e-08		5	7995198	2.16399e-06							9	151066674	7.53753e-07		6	166661515	2.2428e-07
																														10	131637358	5.53939e-08		5	56122668	2.83056e-06							9	151066849	1.8714e-06		7	1464280	1.39261e-06
																														10	131637426	5.53939e-08		5	56122733	1.48453e-07							9	151067124	1.8714e-06		7	2398869	3.32683e-07
																																		5	62052402	1.99272e-06							9	151067140	1.8714e-06		7	5404965	2.94622e-06
																																		5	113649819	1.8217e-07							9	151067193	1.8714e-06		7	43483187	3.56683e-06
																																		5	143835478	3.97181e-06							9	151071963	1.36712e-06		7	119715445	4.73848e-07
																																		5	211006210	1.05922e-06							9	151072292	1.36712e-06		7	131040614	1.32368e-11
																																		5	213783294	4.12977e-06							9	151072315	7.5854e-07		7	173995224	3.15055e-07
																																		6	84286111	7.97262e-08							9	151072342	7.5854e-07		8	93738546	3.73563e-06
																																		6	84286242	7.97262e-08							9	151072857	2.04634e-07		8	93738579	3.73563e-06
																																		6	112978461	4.0051e-09							9	151072898	2.04634e-07		8	93738618	3.73563e-06
																																		6	143869283	1.17698e-06							9	151072922	5.62949e-07		8	93738790	3.73563e-06
																																		6	143871961	1.7152e-07							9	151073110	3.67707e-07		8	93738833	3.73563e-06
																																		6	143871983	1.7152e-07							9	151073136	3.67707e-07		8	117238782	1.08268e-07
																																		6	145168615	3.24013e-06							9	151073151	3.67707e-07		8	117239201	1.0254e-07
																																		6	145168620	3.24013e-06							9	151073168	3.10817e-07		8	117239306	1.0254e-07
																																		6	145168727	3.24013e-06							9	151073189	3.10817e-07		8	117239364	2.08393e-06
																																		6	145168730	3.24013e-06							9	151073215	3.10817e-07		8	128641888	2.35535e-06
																																		6	145168743	3.24013e-06							9	151073241	3.10817e-07		8	128642051	2.35535e-06
																																		6	145170362	1.47818e-06							10	10710758	2.66789e-06		8	128642575	2.35535e-06
																																		6	145170457	5.32193e-07							10	10710861	1.95691e-06		8	128642895	2.35535e-06
																																		6	145273310	6.36741e-07							10	131637244	3.08197e-08		8	128643777	2.35535e-06
																																		6	145273317	6.36741e-07							10	131637358	5.44067e-08		8	128646010	2.35535e-06
																																		6	145273405	6.36741e-07							10	131637426	5.44067e-08		8	128664933	2.35535e-06
																																		6	145273424	6.36741e-07											8	136660981	3.50713e-06
																																		6	146574073	2.67753e-06											8	175660159	2.15895e-08
																																		6	146574480	2.67753e-06											8	175661481	2.15895e-08
																																		6	146574500	2.67753e-06											8	175662857	2.15895e-08
																																		6	149121243	4.04242e-06											9	10449497	2.13426e-09
																																		6	166661515	1.67193e-07											9	10449887	2.89274e-08
																																		7	1464280	1.938e-06											9	10449964	3.90763e-09
																																		7	5404965	1.61122e-06											9	10450049	7.12428e-08
																																		7	119715445	2.2706e-07											9	10450062	7.12428e-08
																																		7	131040614	1.10503e-09											9	10450078	7.12428e-08
																																		8	93738546	1.28617e-06											9	10450091	7.12428e-08
																																		8	93738579	1.28617e-06											9	10452224	2.74211e-10
																																		8	93738618	1.28617e-06											9	74058517	3.64399e-06
																																		8	93738688	3.72778e-06											9	99304082	6.53555e-07
																																		8	93738721	3.72778e-06											9	150007722	6.01805e-09
																																		8	93738790	1.28617e-06											9	150523898	2.14439e-06
																																		8	93738833	1.28617e-06											9	150523921	2.14439e-06
																																		8	109374407	3.69385e-06											9	150524589	2.14439e-06
																																		8	109374410	3.69385e-06											9	154672324	3.20637e-06
																																		8	117238782	2.93573e-07											9	154672360	3.20637e-06
																																		8	117239201	2.12623e-07											9	154672387	3.20637e-06
																																		8	117239306	2.12623e-07											9	154672424	9.28375e-07
																																		8	128641888	2.83671e-06											9	154672459	9.28375e-07
																																		8	128642051	2.83671e-06											9	154672552	3.20637e-06
																																		8	128642575	2.83671e-06											9	154672568	3.20637e-06
																																		8	128642895	2.83671e-06											9	154672573	3.65776e-06
																																		8	128643777	2.83671e-06											9	154672592	3.65776e-06
																																		8	128646010	2.83671e-06											9	154672717	9.28375e-07
																																		8	128664933	2.83671e-06											9	154672774	9.28375e-07
																																		8	136660981	1.73991e-06											9	154672783	9.28375e-07
																																		8	147338072	3.97949e-06											9	154672830	9.74873e-07
																																		8	147338243	3.97949e-06											9	154672834	9.28375e-07
																																		8	147339074	3.97949e-06											9	154672841	3.20637e-06
																																		8	175660159	7.23582e-10											9	154672922	3.20637e-06
																																		8	175661481	7.23582e-10											9	154673160	3.20637e-06
																																		8	175662857	7.23582e-10											9	154673259	3.20637e-06
																																		9	10449497	1.79514e-09											9	154673670	3.20637e-06
																																		9	10449887	1.44027e-06											9	154673695	3.20637e-06
																																		9	10449964	3.09926e-07											9	154673717	3.20637e-06
																																		9	10450049	2.90799e-06											9	154684851	3.20637e-06
																																		9	10450062	2.90799e-06											9	154685528	3.20637e-06
																																		9	10450078	2.90799e-06											9	154753815	3.20637e-06
																																		9	10450091	2.90799e-06											9	154753828	3.20637e-06
																																		9	10452224	1.61867e-10											9	154753914	2.60256e-06
																																		9	99304082	3.58376e-08											9	154765002	2.60256e-06
																																		9	150007722	1.04769e-07											9	156852564	2.6342e-06
																																		9	150523898	7.16498e-07											10	35860772	3.76584e-06
																																		9	150523921	7.16498e-07											10	131637244	5.77774e-07
																																		9	150524589	7.16498e-07											10	131637358	4.49285e-07
																																		9	154672324	2.77689e-06											10	131637426	4.49285e-07
																																		9	154672360	2.77689e-06
																																		9	154672387	2.77689e-06
																																		9	154672424	6.54091e-07
																																		9	154672459	6.54091e-07
																																		9	154672552	2.77689e-06
																																		9	154672568	2.77689e-06
																																		9	154672573	3.05948e-06
																																		9	154672592	3.05948e-06
																																		9	154672717	6.54091e-07
																																		9	154672774	6.54091e-07
																																		9	154672783	6.54091e-07
																																		9	154672830	9.02225e-07
																																		9	154672834	6.54091e-07
																																		9	154672841	2.77689e-06
																																		9	154672922	2.77689e-06
																																		9	154673160	2.77689e-06
																																		9	154673259	2.77689e-06
																																		9	154673670	2.77689e-06
																																		9	154673695	2.77689e-06
																																		9	154673717	2.77689e-06
																																		9	154684851	2.77689e-06
																																		9	154685528	2.77689e-06
																																		9	154753815	2.77689e-06
																																		9	154753828	2.77689e-06
																																		9	154753914	2.9898e-06
																																		9	154765002	2.9898e-06
																																		9	156852564	5.85154e-07
																																		10	311038	3.79391e-06
																																		10	35860772	2.8678e-06
																																		10	98260678	2.85669e-06
																																		10	129778148	3.02277e-06
																																		10	131637244	5.63776e-07
																																		10	131637358	4.12534e-07
																																		10	131637426	4.12534e-07
Note: QTNs (P-value < 4.31E-6) are explored related to the concentration of Mn, Fe and Mo elementin in maize kernels using two GWAS models in three environments (denoted E1, E2, and E3), respectively. Two GWAS models include MLM_Q+K model and MLM_PCA + K model. E1: Hainan experimental station (2013); E2: Jiangmen experimental station (2020); E3: Jiangmen experimental station (2021).
