# Supplementary material for: Genetic dissection of maize (Zea maysL.) trace element traits using genome-wide association studies
Source: BMC Plant Biol. 2023 Dec 8;23:631. doi: 10.1186/s12870-023-04643-8 (PMC10704835; doi:10.1186/s12870-023-04643-8)
Supplement: Supplementary file 2 — Supplementary Material 2 [file 12870_2023_4643_MOESM2_ESM.xls]

## Sheet: Table S2 
								Table S2 QTNs identified by both GWAS models in three environments
				MLM_Q+K and MLM_PCA+K model												MLM_Q+K and MLM_PCA+K model															MLM_Q+K and MLM_PCA+K model
Mn element													Fe element													Mo element
E1				E2				E3					E1				E2				E3					E1				E2				E3
Chr	position	P-value		Chr	position	P-value		Chr	position	P-value			Chr	position	P-value		Chr	position	P-value		Chr	position	P-value			Chr	position	P-value		Chr	position	P-value		Chr	position	P-value
1	157601993	7.41678e-07		3	153855609	3.51123e-06		1	150768179	7.5375e-07			1	15329893	1.06462e-06		1	60608007	1.0221e-06		1	162868454	3.42751e-06			1	13649682	2.5687e-06		1	181778668	8.72724e-07		1	181778668	2.1446e-06
1	297656660	5.64493e-07		3	153899599	2.57645e-07		1	150768185	7.5375e-07			1	15330747	1.06462e-06		1	81308975	1.60762e-06		1	255569551	4.40311e-08			1	13649683	2.5687e-06		1	181779417	8.72724e-07		1	181779417	2.1446e-06
1	297663935	5.64493e-07		3	153900936	3.23667e-07		1	150768299	1.39887e-07			1	15330754	1.06462e-06		1	86704311	3.58297e-06		1	284447169	3.9511e-06			1	111752117	3.27968e-07		1	181779428	8.72724e-07		1	181779428	2.1446e-06
1	297680107	1.89677e-06		3	153901057	9.93604e-07		1	150768323	1.39091e-07			1	15335787	1.70499e-07		2	9198757	3.03259e-06		1	288842068	5.64738e-07			1	111752146	9.40838e-07		1	181780409	8.72724e-07		1	181780409	2.1446e-06
1	297686184	1.89677e-06		3	166632773	3.42368e-06		1	150768343	1.84906e-07			1	15335818	1.70499e-07		2	226757629	4.07016e-06		2	9198745	2.79995e-06			1	111752208	2.3306e-06		1	181780867	8.72724e-07		1	181780867	2.1446e-06
1	297688192	1.89677e-06						2	27342969	1.11851e-06			1	184236078	1.88867e-06		3	34018396	1.2608e-06		2	9198757	2.67875e-06			1	111753139	3.75504e-07		1	220498566	6.28645e-07		1	220498566	6.46712e-07
1	297688218	1.89677e-06						2	151161839	4.32854e-07			1	184236294	3.14925e-06		3	48431955	2.42679e-07		2	9198884	2.79995e-06			1	111754987	9.31361e-07		1	239910584	2.20627e-06		1	255569551	1.06409e-06
1	297703226	5.64493e-07						2	151161897	4.32854e-07			1	184236351	1.88867e-06		4	38010964	6.8115e-07		2	61526217	3.36371e-06			1	111755011	9.31361e-07		1	255569551	3.17518e-06		1	284447169	3.26105e-06
1	297703679	2.17244e-06						2	151161904	4.32854e-07			2	147093881	1.50592e-06		4	38030765	2.93873e-06		2	225708874	2.30698e-06			1	242330873	1.52462e-06		1	303909775	1.18256e-06		1	303909775	4.09467e-06
1	297705135	5.64493e-07						2	151161917	4.32854e-07			5	71364040	3.35209e-07		4	38033473	1.35536e-06		2	226757629	2.08769e-06			1	244555654	1.64814e-06		2	10959451	4.14156e-06		2	9668172	8.93894e-07
1	297708165	5.64493e-07						2	151162003	4.32854e-07			5	85422796	3.55693e-06		5	56122733	1.78028e-06		3	1620605	1.23226e-07			1	244555846	1.64814e-06		3	11580577	2.95264e-06		2	9668239	8.93894e-07
1	297732191	2.17244e-06						2	151162024	4.32854e-07			5	85422812	3.55693e-06		5	100973037	1.81492e-07		3	86286956	2.60028e-06			1	245124243	2.74374e-06		3	11581335	2.95264e-06		2	9668269	8.93894e-07
1	297738191	2.17244e-06						2	151162025	4.32854e-07			5	204914228	1.89959e-06		5	113649819	3.71036e-06		3	102636421	8.68954e-07			1	245124292	2.74374e-06		3	11581709	2.95264e-06		2	9668341	8.93894e-07
1	297738830	2.17244e-06						2	151162045	4.32854e-07			5	204914232	1.79606e-06		6	145169346	2.19749e-06		3	102636422	8.68954e-07			1	259059597	1.6105e-06		3	11582924	2.83127e-06		2	9668349	8.93894e-07
1	297740037	2.17244e-06						2	151162250	4.32854e-07			5	204914243	1.79606e-06		6	145169438	2.19749e-06		3	102659857	9.44053e-08			1	260048978	1.09393e-06		3	11687152	1.87623e-06		2	9668355	8.93894e-07
1	297742826	2.17244e-06						3	2146649	7.64232e-07			5	204914287	1.89959e-06		6	145169882	6.24736e-07		3	191903898	9.05499e-07			2	14854995	6.09602e-07		3	11687227	1.87623e-06		2	9668365	8.93894e-07
1	297744024	5.64493e-07						4	4305829	2.83789e-07			5	204914302	1.79606e-06		6	145170362	4.93654e-08		3	198040346	2.10975e-06			2	14855022	6.09602e-07		3	19643842	2.71975e-06		2	9668724	8.93894e-07
1	297751317	1.30318e-06						4	4306353	6.17533e-07			5	204914344	1.89959e-06		6	145170457	2.08477e-06		4	30418205	2.39177e-06			2	14855037	6.09602e-07		3	19643871	4.50657e-07		2	9668882	8.93894e-07
1	297754175	1.77902e-06						10	114060543	1.37807e-06			5	204914361	1.89959e-06		6	145170761	5.85839e-07		4	30418296	2.39177e-06			2	14855096	2.98055e-07		3	19643887	2.71975e-06		2	9668962	8.93894e-07
1	297757485	1.40584e-06						10	114060556	1.37807e-06			5	204914445	1.89959e-06		6	145170849	5.85839e-07		4	30418610	2.39177e-06			2	228973301	1.81764e-06		3	19644204	2.71975e-06		2	9669084	8.93894e-07
2	184427901	1.53721e-06						10	114060641	1.37807e-06			5	204914715	1.89959e-06		6	162389341	9.37487e-07		4	30418626	2.39177e-06			3	123117189	2.57524e-06		3	19644449	2.71975e-06		2	9669124	8.93894e-07
2	184428107	1.48817e-06											5	204914720	1.89959e-06		7	119715445	1.4469e-09		4	30419345	2.54793e-06			3	123147617	1.71874e-06		3	19644462	4.50657e-07		2	10959451	2.09044e-06
2	229868083	8.1954e-07											5	204914770	1.89959e-06		8	4636832	2.81412e-06		4	38010964	2.51935e-06			3	127549514	1.26461e-06		3	19644628	2.71975e-06		3	11580577	1.94029e-06
3	121067662	8.62412e-07											5	204914778	1.89959e-06		8	21225278	2.47061e-06		4	59510383	1.34865e-06			3	127549545	1.26461e-06		3	19644768	2.71975e-06		3	11581335	1.94029e-06
3	168502018	2.67523e-06											5	204914782	1.13084e-06		8	21225303	2.47061e-06		4	145509189	4.10548e-06			3	133197098	2.71211e-07		3	19647514	4.50657e-07		3	11581709	1.94029e-06
3	168502266	3.09055e-06											5	204914786	1.89959e-06		8	21225447	2.47061e-06		4	149366233	3.24851e-06			3	133198507	2.24667e-07		3	19647516	4.50657e-07		3	11582924	2.62942e-06
3	168502287	3.09055e-06											7	125696257	2.69575e-07		8	120486717	6.17273e-07		4	149366316	3.24851e-06			3	133217652	7.36154e-07		3	19647522	4.50657e-07		3	11687152	1.6972e-06
3	178095033	6.15793e-08											8	67679723	2.10178e-07		8	120486725	6.17273e-07		4	149398271	1.0595e-06			3	156884400	1.69653e-06		3	19647574	4.50657e-07		3	11687227	1.6972e-06
3	183493949	1.03939e-06															8	120486777	4.94918e-08		4	149398461	3.76894e-07			3	178096992	3.80126e-06		3	19647656	2.71975e-06		3	11691378	6.68489e-07
3	183494226	1.03939e-06															8	175660159	4.87438e-10		4	149398694	3.76894e-07			3	183582019	4.35557e-07		4	38010964	1.74627e-06		3	19643871	2.20516e-06
3	183494296	1.03939e-06															8	175661481	4.87438e-10		4	149398717	3.76894e-07			3	183582310	4.49603e-09		4	38030765	2.75019e-06		3	19644462	2.20516e-06
3	183494334	1.03939e-06															8	175662857	4.87438e-10		4	149398735	1.0595e-06			3	183582379	4.49603e-09		4	59510383	3.74286e-06		3	19647514	2.20516e-06
3	183494337	1.03939e-06															9	121569940	2.71154e-06		4	149398765	1.0595e-06			3	183582393	1.18801e-06		4	146132541	3.58093e-07		3	19647516	2.20516e-06
3	183494359	1.03939e-06															9	149957801	2.26384e-06		4	149398787	4.95509e-07			3	183582398	1.18801e-06		4	146188895	1.21894e-06		3	19647522	2.20516e-06
3	183494361	1.03939e-06															9	150007722	6.18378e-08		5	56122668	2.13808e-06			3	183582435	5.21612e-09		5	56122733	1.41045e-06		3	19647574	2.20516e-06
3	183494467	1.03939e-06															9	151034411	3.18344e-06		5	56122733	2.92915e-07			3	183582470	4.35557e-07		6	162389341	2.77563e-07		4	38010964	1.09478e-06
7	17757709	4.24487e-07															9	151034422	3.18344e-06		5	113649819	5.33855e-07			3	183582482	4.35557e-07		6	166661515	1.16868e-06		4	38030765	2.28722e-06
7	17757774	5.58217e-07															9	151034427	3.18344e-06		5	143835478	3.07596e-06			3	183582513	1.18801e-06		7	8480116	2.81204e-07		4	59510383	3.04516e-06
7	24819505	1.24351e-06															9	151034446	3.18344e-06		6	84286111	1.17064e-06			3	183582522	1.18801e-06		7	119715445	1.34285e-07		4	146132541	1.59101e-06
7	24951358	1.44504e-06															9	151034448	3.18344e-06		6	84286242	1.17064e-06			3	183582562	1.18801e-06		7	131040614	2.2193e-07		5	56122733	1.32393e-06
8	177872953	6.51913e-07															9	151034477	3.18344e-06		6	112978461	1.2034e-07			3	183582563	1.18801e-06		7	138388880	2.27439e-06		5	113649819	3.36657e-06
8	177873327	9.35769e-07															9	151065178	3.57039e-06		6	143869283	3.71881e-06			3	183582565	1.18801e-06		8	117238782	9.78185e-08		6	158516515	1.52997e-07
8	177873340	9.35769e-07															9	151065236	3.57039e-06		6	143871961	7.18608e-07			3	183582569	1.18801e-06		8	117239201	1.00346e-07		6	158516532	1.52997e-07
8	177875184	2.0902e-06															9	151066496	7.53753e-07		6	143871983	7.18608e-07			3	183582586	1.18801e-06		8	117239306	1.00346e-07		6	158516674	1.52997e-07
8	177876706	7.63485e-07															9	151066553	7.53753e-07		6	145168615	9.4022e-07			3	183582643	1.18801e-06		8	117239364	4.50511e-07		6	158516698	1.52997e-07
8	177876729	7.63485e-07															9	151066600	7.53753e-07		6	145168620	9.4022e-07			3	183582669	1.18801e-06		8	175660159	2.07688e-09		6	158516732	1.52997e-07
8	177876997	5.26457e-07															9	151066674	7.53753e-07		6	145168727	9.4022e-07			3	183582739	1.18801e-06		8	175661481	2.07688e-09		6	162389341	1.36504e-07
8	177877978	7.63485e-07															9	151066849	1.8714e-06		6	145168730	9.4022e-07			3	183582761	1.18801e-06		8	175662857	2.07688e-09		6	166661515	2.69425e-07
8	177878620	1.3135e-06															9	151067124	1.8714e-06		6	145168743	9.4022e-07			3	183582782	1.18801e-06		9	10449497	4.56327e-07		6	166875885	7.59601e-07
8	177878792	1.16095e-06															9	151067140	1.8714e-06		6	145170362	1.37984e-06			3	183582816	1.18801e-06		9	10452224	1.91927e-07		7	8480116	3.21269e-07
9	34091413	7.97366e-07															9	151067193	1.8714e-06		6	145170457	6.68382e-07			3	183582817	1.18801e-06		9	150007722	7.37851e-10		7	119715445	5.59803e-07
10	73716180	1.9943e-06															9	151071963	1.36712e-06		6	145273310	5.9326e-08			3	183592151	4.35557e-07		10	131637244	2.22807e-08		7	131040614	7.49649e-08
10	73716185	1.9943e-06															9	151072292	1.36712e-06		6	145273317	5.9326e-08			3	183592185	4.35557e-07		10	131637358	7.79514e-08		7	173954235	1.11689e-06
10	73716191	1.9943e-06															9	151072315	7.5854e-07		6	145273405	5.9326e-08			3	183592215	4.35557e-07		10	131637426	7.79514e-08		8	117238782	3.49133e-08
10	73716212	1.9943e-06															9	151072342	7.5854e-07		6	145273424	5.9326e-08			3	183592248	4.35557e-07		10	131791838	9.85544e-07		8	117239201	4.85179e-08
10	73819079	1.30105e-06															9	151072857	2.04634e-07		6	166661515	2.2428e-07			3	183592264	4.35557e-07		10	131792063	1.46163e-06		8	117239306	4.85179e-08
10	73819515	1.30105e-06															9	151072898	2.04634e-07		7	1464280	1.39261e-06			3	183592279	4.35557e-07						8	117239364	2.65245e-07
10	73819516	1.30105e-06															9	151072922	5.62949e-07		7	5404965	2.94622e-06			3	183592297	4.35557e-07						8	175660159	2.69549e-08
																	9	151073110	3.67707e-07		7	119715445	4.73848e-07			3	183592384	4.35557e-07						8	175661481	2.69549e-08
																	9	151073136	3.67707e-07		7	131040614	1.32368e-11			3	183592404	4.35557e-07						8	175662857	2.69549e-08
																	9	151073151	3.67707e-07		8	93738546	3.73563e-06			3	183592649	4.44386e-07						9	10449497	3.59291e-07
																	9	151073168	3.10817e-07		8	93738579	3.73563e-06			3	183592657	4.44386e-07						9	10449964	5.63027e-07
																	9	151073189	3.10817e-07		8	93738618	3.73563e-06			3	183601717	4.35557e-07						9	10452224	1.64252e-07
																	9	151073215	3.10817e-07		8	93738790	3.73563e-06			3	183601730	4.35557e-07						9	150007722	4.94873e-10
																	9	151073241	3.10817e-07		8	93738833	3.73563e-06			3	183601785	4.35557e-07						9	150669231	3.1366e-06
																	10	131637244	3.08197e-08		8	117238782	1.08268e-07			3	183601787	4.35557e-07						9	150669313	3.1366e-06
																	10	131637358	5.44067e-08		8	117239201	1.0254e-07			3	183630581	4.46624e-07						9	154672424	3.29362e-06
																	10	131637426	5.44067e-08		8	117239306	1.0254e-07			3	183630592	4.46624e-07						9	154672459	3.29362e-06
																					8	128641888	2.35535e-06			3	183630599	4.46624e-07						9	154672717	3.29362e-06
																					8	128642051	2.35535e-06			3	183630601	4.46624e-07						9	154672774	3.29362e-06
																					8	128642575	2.35535e-06			3	183630618	4.46624e-07						9	154672783	3.29362e-06
																					8	128642895	2.35535e-06			3	183630706	4.46624e-07						9	154672834	3.29362e-06
																					8	128643777	2.35535e-06			3	183970779	4.36597e-07						10	131637244	2.07714e-08
																					8	128646010	2.35535e-06			3	183970787	4.36597e-07						10	131637358	6.41641e-08
																					8	128664933	2.35535e-06			3	183970793	4.36597e-07						10	131637426	6.41641e-08
																					8	136660981	3.50713e-06			3	183970796	4.36597e-07						10	131791838	7.39312e-07
																					8	175660159	2.15895e-08			3	183970822	4.36597e-07						10	131792063	1.43195e-06
																					8	175661481	2.15895e-08			3	183971276	7.43578e-07
																					8	175662857	2.15895e-08			3	184011964	5.55565e-07
																					9	10449497	2.13426e-09			3	184028212	2.48958e-06
																					9	10449887	2.89274e-08			3	184032051	2.48958e-06
																					9	10449964	3.90763e-09			3	184033370	2.48958e-06
																					9	10450049	7.12428e-08			3	184053815	1.75512e-06
																					9	10450062	7.12428e-08			3	184056101	2.48958e-06
																					9	10450078	7.12428e-08			3	184066061	2.48958e-06
																					9	10450091	7.12428e-08			3	184067746	1.34322e-07
																					9	10452224	2.74211e-10			3	184073357	1.60169e-07
																					9	99304082	6.53555e-07			3	184077908	1.81758e-06
																					9	150007722	6.01805e-09			3	184083930	1.78569e-06
																					9	150523898	2.14439e-06			3	184107412	1.60169e-07
																					9	150523921	2.14439e-06			3	184107460	1.60169e-07
																					9	150524589	2.14439e-06			3	184115843	1.60169e-07
																					9	154672324	3.20637e-06			3	184115844	1.60169e-07
																					9	154672360	3.20637e-06			3	184117942	5.51025e-07
																					9	154672387	3.20637e-06			3	184118946	1.60169e-07
																					9	154672424	9.28375e-07			3	184133060	5.45368e-08
																					9	154672459	9.28375e-07			3	184140486	5.45368e-08
																					9	154672552	3.20637e-06			3	184143752	3.64191e-07
																					9	154672568	3.20637e-06			3	184145538	5.45368e-08
																					9	154672573	3.65776e-06			3	184148810	5.45368e-08
																					9	154672592	3.65776e-06			3	184150978	5.45368e-08
																					9	154672717	9.28375e-07			3	184151946	5.47081e-07
																					9	154672774	9.28375e-07			3	184152043	1.60169e-07
																					9	154672783	9.28375e-07			3	184153653	1.60169e-07
																					9	154672830	9.74873e-07			3	184167117	2.73326e-07
																					9	154672834	9.28375e-07			3	184169982	9.98137e-07
																					9	154672841	3.20637e-06			3	184170737	8.56982e-07
																					9	154672922	3.20637e-06			3	184170740	8.56982e-07
																					9	154673160	3.20637e-06			3	184170749	8.56982e-07
																					9	154673259	3.20637e-06			3	184170752	8.56982e-07
																					9	154673670	3.20637e-06			3	184170785	8.56982e-07
																					9	154673695	3.20637e-06			3	184170790	8.56982e-07
																					9	154673717	3.20637e-06			3	184170803	2.67094e-08
																					9	154684851	3.20637e-06			3	184170824	8.56982e-07
																					9	154685528	3.20637e-06			3	184170854	8.56982e-07
																					9	154753815	3.20637e-06			3	184170938	9.98137e-07
																					9	154753828	3.20637e-06			3	184178976	1.5832e-06
																					9	154753914	2.60256e-06			3	184179198	3.55008e-08
																					9	154765002	2.60256e-06			3	184189521	5.81048e-07
																					9	156852564	2.6342e-06			3	184193042	1.60169e-07
																					10	35860772	3.76584e-06			3	184193450	1.60169e-07
																					10	131637244	5.77774e-07			3	184197937	1.86174e-06
																					10	131637358	4.49285e-07			3	184213894	1.60169e-07
																					10	131637426	4.49285e-07			3	184235260	5.45368e-08
																										3	184236251	6.56604e-07
																										3	184236326	9.38818e-09
																										3	184236345	9.38818e-09
																										3	184236414	1.006e-07
																										3	184236417	1.006e-07
																										3	184236427	1.006e-07
																										3	184236491	1.8511e-09
																										3	184236493	1.8511e-09
																										3	184236663	4.52951e-09
																										3	184240085	1.60169e-07
																										3	184246003	1.32982e-06
																										3	184246173	1.60169e-07
																										3	184246191	1.60169e-07
																										3	184249157	2.89148e-07
																										3	184251788	1.60169e-07
																										3	184252045	3.87814e-07
																										3	184253159	3.87814e-07
																										3	184256874	1.60169e-07
																										3	184256986	5.45368e-08
																										3	184260263	1.60169e-07
																										3	184271390	1.60169e-07
																										3	184290271	1.60169e-07
																										3	184293871	1.60169e-07
																										3	184302980	1.46436e-06
																										3	184304665	1.98582e-07
																										3	184305301	1.60169e-07
																										3	184309053	1.60169e-07
																										3	184311058	1.60169e-07
																										3	184315231	1.60169e-07
																										3	184315303	1.60169e-07
																										3	184318861	5.45368e-08
																										3	184323722	6.79185e-08
																										3	184347205	1.5832e-06
																										3	184347754	1.99949e-07
																										3	184355157	5.45368e-08
																										3	184359499	1.60169e-07
																										3	184362447	1.60169e-07
																										3	184362896	1.60169e-07
																										3	184362952	1.60169e-07
																										3	184363375	5.45368e-08
																										3	184363751	1.60169e-07
																										3	184364561	5.51025e-07
																										3	184366908	1.60169e-07
																										3	184371033	6.78939e-07
																										3	184374645	2.44618e-06
																										3	184380324	5.45368e-08
																										3	184383084	6.20499e-07
																										3	184387951	1.60169e-07
																										3	184389228	1.60169e-07
																										3	184389584	5.45368e-08
																										3	184397480	5.45368e-08
																										3	184402633	5.45368e-08
																										3	184410334	5.45368e-08
																										3	184429353	6.90187e-07
																										3	184429632	6.90187e-07
																										3	184444547	6.90187e-07
																										3	184450208	6.90187e-07
																										3	184463263	6.90187e-07
																										3	184466234	6.90187e-07
																										3	184478617	3.56386e-06
																										3	184478668	3.56386e-06
																										3	184481148	5.485e-07
																										3	184491364	1.31174e-06
																										3	184501759	1.31174e-06
																										3	184964346	1.77661e-06
																										3	186605401	3.24721e-06
																										5	134239612	3.59777e-06
																										5	141745782	2.85544e-06
																										6	83906964	1.03755e-06
																										6	83906965	1.03755e-06
																										6	91336437	1.45501e-06
																										6	91336441	1.45501e-06
																										6	91336453	1.45501e-06
																										6	91336485	1.35756e-07
																										6	125857334	2.72986e-06
																										6	125857341	2.72986e-06
																										6	132805725	9.7346e-07
																										6	132805735	9.7346e-07
																										6	132805760	9.7346e-07
																										7	101029670	2.93553e-06
																										7	171444530	2.59974e-06
																										9	31077676	1.91864e-07
																										9	139131966	7.1733e-07
																										9	139131970	7.1733e-07
																										9	139132097	2.92881e-07
																										9	139132116	4.15695e-07
																										9	139132154	2.39369e-07
																										9	139132225	2.39369e-07
																										9	139132310	8.69228e-07
																										9	139132424	2.39369e-07
																										9	139132443	2.39369e-07
																										9	139132512	2.39369e-07
																										9	139132545	2.39369e-07
																										9	139132656	8.69228e-07
																										9	139132657	8.69228e-07
																										9	139132708	8.69228e-07
																										9	157601012	2.64138e-06
																										10	140891531	2.93649e-08
																										10	140891566	2.93649e-08
Note: QTNs (P-value < 4.31E-6) are explored related to the concentration of Mn, Fe and Mo elementin in maize kernels by both GWAS models in three environments (denoted E1, E2, and E3), respectively. Two GWAS models include MLM_Q+K model and MLM_PCA + K model. E1: Hainan experimental station (2013); E2: Jiangmen experimental station (2020); E3: Jiangmen experimental station (2021). Red shading ind…
