# Supplementary material for: Genetic dissection of maize (Zea maysL.) trace element traits using genome-wide association studies
Source: BMC Plant Biol. 2023 Dec 8;23:631. doi: 10.1186/s12870-023-04643-8 (PMC10704835; doi:10.1186/s12870-023-04643-8)
Supplement: Supplementary file 3 — Supplementary Material 3 [file 12870_2023_4643_MOESM3_ESM.xls]

## Sheet: Table S3
						Table S3 Reliable and Stable QTNs
	Reliable and Stable QTNs						Reliable QTNs						Reliable QTNs
Mn element						Fe element						Mo element
Chr	position	P-value	QTN Name			Chr	position	P-value	QTN Name			Chr	position	P-value	QTN Name
1	150768299	1.39887e-07	qMn-1a			2	9198757	3.03259e-06	/			1	255569551	3.17518e-06	/
1	150768323	1.39091e-07	qMn-1b			2	226757629	4.07016e-06	/			1	303909775	1.18256e-06	/
1	150768343	1.84906e-07	qMn-1c			4	38010964	6.8115e-07	qFe/Mo-4			1	181778668	8.72724e-07	/
3	153899599	2.57645e-07	qMn-3a			5	56122733	1.78028e-06	qFe/Mo-5			1	181779417	8.72724e-07	/
3	153900936	3.23667e-07	qMn-3b			5	113649819	3.71036e-06	/			1	181779428	8.72724e-07	/
3	178095033	6.15793e-08	qMn-3c			6	145170362	4.93654e-08	/			1	181780409	8.72724e-07	/
4	4305829	2.83789e-07	qMn-4			6	145170457	2.08477e-06	/			1	181780867	8.72724e-07	/
7	17757709	4.24487e-07	qMn-7			7	119715445	1.4469e-09	qFe/Mo-7			1	220498566	6.28645e-07	/
						8	175660159	4.87438e-10	qFe/Mo-8a			2	10959451	4.14156e-06	/
						8	175661481	4.87438e-10	qFe/Mo-8b			3	11580577	2.95264e-06	/
						8	175662857	4.87438e-10	qFe/Mo-8c			3	11581335	2.95264e-06	/
						9	150007722	6.18378e-08	qFe/Mo-9			3	11581709	2.95264e-06	/
						10	131637244	3.08197e-08	qFe/Mo-10a			3	11582924	2.83127e-06	/
						10	131637358	5.44067e-08	qFe/Mo-10b			3	11687152	1.87623e-06	/
						10	131637426	5.44067e-08	qFe/Mo-10c			3	11687227	1.87623e-06	/
												3	19643871	4.50657e-07	/
												3	19644462	4.50657e-07	/
						Stable QTNs						3	19647514	4.50657e-07	/
												3	19647516	4.50657e-07	/
						Fe element						3	19647522	4.50657e-07	/
						Chr	position	P-value	QTN Name			3	19647574	4.50657e-07	/
						2	9198757	3.03259e-06	qFe-2			4	59510383	3.74286e-06	/
						4	38010964	6.8115e-07	qFe-4			4	38030765	2.75019e-06	/
						5	56122733	1.78028e-06	qFe-5a			4	38010964	1.74627e-06	qFe/Mo-4
						5	113649819	3.71036e-06	qFe-5b			4	146132541	3.58093e-07
						6	145170362	4.93654e-08	qFe-6a			5	56122733	1.41045e-06	qFe/Mo-5
						6	145170457	2.08477e-06	qFe-6b			6	166661515	1.16868e-06	/
						7	119715445	1.4469e-09	qFe-7			6	162389341	2.77563e-07	/
						9	150007722	6.18378e-08	qFe-9			7	8480116	2.81204e-07	/
						10	131637358	5.44067e-08	qFe-10a			7	131040614	2.2193e-07	/
						10	131637426	5.44067e-08	qFe-10b			7	119715445	1.34285e-07	qFe/Mo-7
												8	117239364	4.50511e-07	/
												8	117239201	1.00346e-07	/
												8	117239306	1.00346e-07	/
												8	117238782	9.78185e-08	/
												8	175660159	2.07688e-09	qFe/Mo-8a
												8	175661481	2.07688e-09	qFe/Mo-8b
												8	175662857	2.07688e-09	qFe/Mo-8c
												9	10449497	4.56327e-07	/
												9	10452224	1.91927e-07	/
												9	150007722	7.37851e-10	qFe/Mo-9
												10	131792063	1.46163e-06	/
												10	131791838	9.85544e-07	/
												10	131637358	7.79514e-08	qFe/Mo-10a
												10	131637426	7.79514e-08	qFe/Mo-10b
												10	131637244	2.22807e-08	qFe/Mo-10c
Note: When QTNs are detected in both GWAS models and multiple environments, they are considered reliable. If QTNs are only detected in two GWAS models and not in multiple environments, QTNs with P-value < 4.31E-7 is considered reliable. Reliable QTNs that showed a positive trend in the accumulation of Mn, Fe, and Mo element in three environments (denoted E1, E2, and E3) were stable QTNs, respecti…
