# Supplementary material for: Genetic dissection of maize (Zea maysL.) trace element traits using genome-wide association studies
Source: BMC Plant Biol. 2023 Dec 8;23:631. doi: 10.1186/s12870-023-04643-8 (PMC10704835; doi:10.1186/s12870-023-04643-8)
Supplement: Supplementary file 4 — Supplementary Material 4 [file 12870_2023_4643_MOESM4_ESM.xls]

## Sheet: Table S4
Table S4 The information of superior alleles and alternative alleles
Related elements	QTN Name	Chr	position	P-value	Evironment	Superior Alleles	the synergistic level	Alternative Alleles	the reduction level
Mn	qMn-1a	1	150768299	1.39887e-07	E1	AA	1.0993	TT	-0.1767
					E2		2.0442		-0.3285
					E3		2.2792		-0.3663
	qMn-1b	1	150768323	1.39091e-07	E1	TT	1.1725	CC	-0.1764
					E2		2.3061		-0.3469
					E3		2.541		-0.3823
	qMn-1c	1	150768343	1.84906e-07	E1	AA	1.1564	TT	-0.1623
					E2		2.2832		-0.3205
					E3		2.5923		-0.3638
	qMn-3a	3	153899599	2.57645e-07	E1	GG	3.2689	AA	-0.3022
					E2		3.8682		-0.3576
					E3		3.4922		-0.3228
	qMn-3b	3	153900936	3.23667e-07	E1	AA	3.1708	CC	-0.2642
					E2		3.9973		-0.3331
					E3		3.5392		-0.2949
	qMn-3c	3	178095033	6.15793e-08	E1	TT	4.3721	CC	-0.2488
					E2		1.7996		-0.1024
					E3		1.3538		-0.077
	qMn-4	4	4305829	2.83789e-07	E1	AA	1.7293	CC	-0.2602
					E2		2.2727		-0.3419
					E3		2.5197		-0.3791
	qMn-7	7	17757709	4.24487e-07	E1	TT	2.6874	AA	-0.5777
					E2		0.555		-0.1193
					E3		0.6787		-0.1459
Fe	qFe-2	2	9198757	3.03259e-06	E1	AA	0.8746	CC	-0.0498
					E2		80.3908		-4.5751
					E3		95.2883		-5.4229
	qFe-4	4	38010964	6.8115e-07	E1	TT	1.0948	CC	-0.0453
					E2		67.6289		-6.2514
					E3		75.9358		-7.0193
	qFe-5a	5	56122733	1.78028e-06	E1	CC	1.0948	TT	-0.0453
					E2		67.6289		-6.2514
					E3		75.9358		-7.0193
	qFe-5b	5	113649819	3.71036e-06	E1	AA	1.6905	TT	-0.0708
					E2		74.9297		-5.5733
					E3		93.9839		-6.9905
	qFe-6a	6	145170362	4.93654e-08	E1	AA	2.0177	CC	-0.1673
					E2		67.4657		-7.4962
					E3		71.1286		-7.9032
	qFe-6b	6	145170457	2.08477e-06	E1	GG	1.4944	AA	-0.1092
					E2		59.8845		-6.6538
					E3		72.6129		-8.0681
	qFe-7	7	119715445	1.4469e-09	E1	CC	1.6517	TT	-0.0399
					E2		98.9247		-5.6299
					E3		91.0288		-5.1805
	qFe-9	9	150007722	6.18378e-08	E1	TT	4.166	AA	-0.2187
					E2		85.596		-5.6129
					E3		98.5975		-6.4654
	qFe-10a	10	131637358	5.44067e-08	E1	TT	0.4295	CC	0.0196
					E2		72.6442		-6.0537
					E3		69.9246		-5.8271
	qFe-10b	10	131637426	5.44067e-08	E1	GG	0.4295	CC	0.0196
					E2		72.6442		-6.0537
					E3		69.9246		-5.8271
Mo	qMo-1a	1	303909775	1.18256e-06	E1	GG	0.0362	AA	-0.0037
					E2		0.8984		-0.0914
					E3		0.9482		-0.0964
	qMo-1b	1	181778668	8.72724e-07	E1	AA	0.0185	GG	-0.0007
					E2		1.4289		-0.0572
					E3		1.5583		-0.0623
	qMo-1c	1	181779417	8.72724e-07	E1	TT	0.0185	CC	-0.0007
					E2		1.4289		-0.0572
					E3		1.5583		-0.0623
	qMo-1d	1	181779428	8.72724e-07	E1	AA	0.0185	GG	-0.0007
					E2		1.4289		-0.0572
					E3		1.5583		-0.0623
	qMo-1e	1	181780409	8.72724e-07	E1	AA	0.0185	GG	-0.0007
					E2		1.4289		-0.0572
					E3		1.5583		-0.0623
	qMo-1f	1	181780867	8.72724e-07	E1	AA	0.0185	GG	-0.0007
					E2		1.4289		-0.0572
					E3		1.5583		-0.0623
	qMo-3a	3	11580577	2.95264e-06	E1	AA	0.043	CC	-0.0048
					E2		0.7141		-0.0793
					E3		0.8111		-0.0901
	qMo-3b	3	11581335	2.95264e-06	E1	CC	0.043	TT	-0.0048
					E2		0.7141		-0.0793
					E3		0.8111		-0.0901
	qMo-3c	3	11581709	2.95264e-06	E1	CC	0.043	TT	-0.0048
					E2		0.7141		-0.0793
					E3		0.8111		-0.0901
	qMo-3d	3	11582924	2.83127e-06	E1	TT	0.03	GG	-0.0031
					E2		0.7626		-0.0776
					E3		0.8554		-0.087
	qMo-3e	3	11687152	1.87623e-06	E1	TT	0.0114	CC	-0.0013
					E2		0.7631		-0.0848
					E3		0.8575		-0.0953
	qMo-3f	3	11687227	1.87623e-06	E1	TT	0.0114	AA	-0.0013
					E2		0.7631		-0.0848
					E3		0.8575		-0.0953
	qMo-3g	3	19643871	4.50657e-07	E1	TT	0.0151	GG	-0.0009
					E2		1.1552		-0.0657
					E3		1.225		-0.0697
	qMo-3h	3	19644462	4.50657e-07	E1	TT	0.0151	CC	-0.0009
					E2		1.1552		-0.0657
					E3		1.225		-0.0697
	qMo-3i	3	19647514	4.50657e-07	E1	TT	0.0151	CC	-0.0009
					E2		1.1552		-0.0657
					E3		1.225		-0.0697
	qMo-3j	3	19647516	4.50657e-07	E1	AA	0.0151	GG	-0.0009
					E2		1.1552		-0.0657
					E3		1.225		-0.0697
	qMo-3k	3	19647522	4.50657e-07	E1	TT	0.0151	GG	-0.0009
					E2		1.1552		-0.0657
					E3		1.225		-0.0697
	qMo-3m	3	19647574	4.50657e-07	E1	TT	0.0151	CC	-0.0009
					E2		1.1552		-0.0657
					E3		1.225		-0.0697
	qMo-4a	4	146132541	3.58093e-07	E1	GG	0.0417	AA	-0.0039
					E2		0.947		-0.0875
					E3		1.0254		-0.0948
	qMo-5	5	56122733	1.41045e-06	E1	CC	0.0544	TT	-0.0036
					E2		0.9953		-0.0653
					E3		1.1079		-0.0726
	qMo-6a	6	166661515	1.16868e-06	E1	TT	0.0253	CC	-0.0036
					E2		0.7556		-0.1061
					E3		0.8807		-0.1236
	qMo-6b	6	162389341	2.77563e-07	E1	GG	0.0425	TT	-0.0047
					E2		0.7983		-0.0887
					E3		0.8925		-0.0992
	qMo-7a	7	8480116	2.81204e-07	E1	CC	0.0108	AA	-0.0009
					E2		0.8784		-0.0732
					E3		1.0094		-0.0841
	qMo-7b	7	131040614	2.2193e-07	E1	AA	0.0379	GG	-0.0025
					E2		1.1993		-0.0786
					E3		1.3536		-0.0888
	qMo-8d	8	117239201	1.00346e-07	E1	TT	0.0149	GG	-0.0015
					E2		0.9708		-0.0987
					E3		1.09		-0.1108
	qMo-8e	8	117239306	1.00346e-07	E1	CC	0.0149	TT	-0.0015
					E2		0.9708		-0.0987
					E3		1.09		-0.1108
Note: Stable QTNs are given the information of superior alleles and alternative alleles, and the synergistic level and the reduction level are the concentration mean of Mn, Fe, and Mo element in three environments (denoted E1, E2, and E3) respectively. E1: Hainan experimental station (2013); E2: Jiangmen experimental station (2020); E3: Jiangmen experimental station (2021). Red shading indicates …
