# Supplementary material for: Genetic dissection of maize (Zea maysL.) trace element traits using genome-wide association studies
Source: BMC Plant Biol. 2023 Dec 8;23:631. doi: 10.1186/s12870-023-04643-8 (PMC10704835; doi:10.1186/s12870-023-04643-8)
Supplement: Supplementary file 5 — Supplementary Material 5 [file 12870_2023_4643_MOESM5_ESM.xls]

## Sheet: Table S5
			Table S5 Candidate materials and their information of stable QTNs
Mn element					Fe element					Mo element
maize accessions	Number of Stalbe QTNs	QTN Names	Mean of element concentration in three environments		maize accessions	Number of Stalbe QTNs	QTN Names	Mean of element concentration in three environments		maize accessions	Number of Stalbe QTNs	QTN Names	Mean of element concentration in three environments
CAU425	7	qMn-1a, qMn-1b, qMn-1c, qMn-3a, qMn-3b, qMn-3c, qMn-4	15.0427		CAU268	9	qFe-2, qFe-5a, qFe-5b, qFe-6a, qFe-6b, qFe-7, qFe-9, qFe-10a, qFe-10b	164.077		CAU254	13	qMo-1a, qMo-1b, qMo-1c, qMo-1d, qMo-1e, qMo-1f, qMo-3a, qMo-3b, qMo-3c, qMo-3d, qMo-3e, qMo-3f, qMo-7b	1.6391
CAU66	5	qMn-1a, qMn-1b, qMn-1c, qMn-3c, qMn-4	10.8866		CAU252	7	qFe-4, qFe-5b, qFe-6a, qFe-6b, qFe-9, qFe-10a, qFe-10b	152.217		CAU252	12	qMo-3a, qMo-3b, qMo-3c, qMo-3d, qMo-3e, qMo-3f, qMo-4a, qMo-6a, qMo-7a, qMo-7b, qMo-8d, qMo-8e	2.5735
CAU119	4	qMn-3a, qMn-3b, qMn-4, qMn-7	12.6853		CAU106	5	qFe-4, qFe-6a, qFe-6b,7, qFe-9	128.068		CAU78	12	qMo-3g, qMo-3h, qMo-3i, qMo-3j, qMo-3k, qMo-3m, qMo-5, qMo-6a, qMo-6b, qMo-7b, qMo-8d, qMo-8e	1.6018
CAU115	4	qMn-3a, qMn-3b, qMn-4, qMn-7	12.115		CAU78	3	qFe-5a, qFe-6a, qFe-6b,	114.424		CAU342	11	qMo-1b, qMo-1c, qMo-1d, qMo-1e, qMo-1f, qMo-4a, qMo-5, qMo-6a, qMo-7a, qMo-8d, qMo-8e	1.5765
IL59	4	qMn-3a, qMn-3b, qMn-3c, qMn-7	11.6607		CAU269	3	qFe-4, qFe-5b, qFe-9	108.401		CAU160	8	qMo-3a, qMo-3b, qMo-3c, qMo-3d, qMo-3e, qMo-3f, qMo-4a, qMo-7a	1.4286
CAU434	4	qMn-1a, qMn-1b, qMn-1c, qMn-4	10.9594		IL92	3	qFe-9, qFe-10a, qFe-10b	102.252		CAU154	6	qMo-3g, qMo-3h, qMo-3i, qMo-3j, qMo-3k, qMo-3m	1.2535
CAU440	4	qMn-1a, qMn-1b, qMn-3a, qMn-3b	10.0911		CAU10	3	qFe-4, qFe-6a, qFe-6b	70.0975		IL28	6	qMo-3a, qMo-3b, qMo-3c, qMo-3d, qMo-3e, qMo-3f	1.0789
IL23	4	qMn-1a, qMn-1b, qMn-1c, qMn-4	9.52471		IL28	3	qFe-5b, qFe-6a, qFe-6b	65.4593		CAU53	5	qMo-3a, qMo-3b, qMo-3c, qMo-3e, qMo-3f	1.0522
CAU331	3	qMn-1a, qMn-1b, qMn-1c	14.063		CAU254	2	qFe-2, qFe-9	108.402		CAU269	3	qMo-4a, qMo-6b, qMo-7b	1.6998
CAU259	3	qMn-3a, qMn-3b, qMn-4	13.2717		CAU146	2	qFe-6a, qFe-7	80.7786		CAU404	3	qMo-4a, qMo-6a, qMo-6b	1.3575
CAU147	3	qMn-3a, qMn-3b, qMn-7	11.9358		CAU55	2	qFe-10a, qFe-10b	59.8673		CAU10	3	qMo-4a, qMo-8d, qMo-8e	0.9591
CAU254	3	qMn-1a, qMn-1b, qMn-1c	11.4333		CAU273	1	qFe-4	100.559		IL15	2	qMo-1a, qMo-4a	1.3424
IL29	3	qMn-1a, qMn-1b, qMn-1c	10.2662		CAU160	1	qFe-5b	93.6128		CAU436	2	qMo-4a, qMo-6a	1.2385
CAU140	3	qMn-3a, qMn-3b, qMn-7	9.1328		CAU225	1	qFe-5a	93.0872		CAU49	2	qMo-5, qMo-7a	0.9813
CAU146	3	qMn-1a, qMn-1b, qMn-1c	8.73883		CAU436	1	qFe-4	85.1555		CAU284	2	qMo-6a, qMo-6b	0.9245
IL13	2	qMn-3a, qMn-3b	12.0323		CAU107	1	qFe-9	81.8315		CAU208	1	qMo-1a	1.4102
CAU94	2	qMn-3c, qMn-7	10.6534		CAU208	1	qFe-2	80.3008		CAU190	1	qMo-1a	0.9632
CAU487	1	qMn-7	12.5296		CAU266	1	qFe-7	63.9347
CAU268	1	qMn-4	10.6359		CAU180	1	qFe-5b	55.6114
CAU95	1	qMn-7	10.5808
Note: Candidate materials that had at least 1 stable QTNs and higher concentrations of Mn, Fe, and Mo element in three environments, were screened out.
