# Supplementary material for: Genetic dissection of maize (Zea maysL.) trace element traits using genome-wide association studies
Source: BMC Plant Biol. 2023 Dec 8;23:631. doi: 10.1186/s12870-023-04643-8 (PMC10704835; doi:10.1186/s12870-023-04643-8)
Supplement: Supplementary file 6 — Supplementary Material 6 [file 12870_2023_4643_MOESM6_ESM.xls]

## Sheet: Table S6
Table S6 The information of candidate genes
QTN_ID	geneID	chr	start	end	annotation
1_13649682	Zm00001d027791	1	13592625	13600205	uncharacterized LOC103644443
1_13649683	Zm00001d027791	1	13592625	13600205	uncharacterized LOC103644443
1_13649682	Zm00001d027794	1	13666924	13673869	uncharacterized LOC100279920
1_13649683	Zm00001d027794	1	13666924	13673869	uncharacterized LOC100279920
1_15329893	Zm00001d027853	1	15300088	15301068	Glutaredoxin family protein
1_15330747	Zm00001d027853	1	15300088	15301068	Glutaredoxin family protein
1_15330754	Zm00001d027853	1	15300088	15301068	Glutaredoxin family protein
1_15335787	Zm00001d027853	1	15300088	15301068	Glutaredoxin family protein
1_15335818	Zm00001d027853	1	15300088	15301068	Glutaredoxin family protein
1_15329893	Zm00001d027854	1	15301583	15306925	sucrose transporter 1
1_15330747	Zm00001d027854	1	15301583	15306925	sucrose transporter 1
1_15330754	Zm00001d027854	1	15301583	15306925	sucrose transporter 1
1_15335787	Zm00001d027854	1	15301583	15306925	sucrose transporter 1
1_15335818	Zm00001d027854	1	15301583	15306925	sucrose transporter 1
1_15329893	Zm00001d027855	1	15365601	15366843	transcription factor ILI6
1_15330747	Zm00001d027855	1	15365601	15366843	transcription factor ILI6
1_15330754	Zm00001d027855	1	15365601	15366843	transcription factor ILI6
1_15335787	Zm00001d027855	1	15365601	15366843	transcription factor ILI6
1_15335818	Zm00001d027855	1	15365601	15366843	transcription factor ILI6
1_15329893	Zm00001d027856	1	15401478	15402767	kelch motif family protein
1_15330747	Zm00001d027856	1	15401478	15402767	kelch motif family protein
1_15330754	Zm00001d027856	1	15401478	15402767	kelch motif family protein
1_15335787	Zm00001d027856	1	15401478	15402767	kelch motif family protein
1_15335818	Zm00001d027856	1	15401478	15402767	kelch motif family protein
1_53252007	Zm00001d028964	1	53145602	53154854	uncharacterized LOC100278566
1_53252007	Zm00001d028966	1	53177235	53181012	ELMO domain-containing protein C
1_53252007	Zm00001d028967	1	53183379	53188438	probable ADP-ribosylation factor GTPase-activating protein AGD14
1_53252007	Zm00001d028968	1	53190337	53190834	chaperone protein dnaJ 20 chloroplastic
1_53252007	Zm00001d028971	1	53292747	53300706	Mitochondrial import receptor subunit TOM40-1
1_53252007	Zm00001d028972	1	53302218	53303096	uncharacterized LOC100502493
1_60608007	Zm00001d029149	1	60531179	60535397	Zinc finger protein CONSTANS-LIKE 13
1_60608007	Zm00001d029150	1	60631458	60632663	PCB2
1_81308975	Zm00001d029649	1	81312293	81321165	Plant UBX domain-containing protein 10
1_81308975	Zm00001d029650	1	81321642	81337174	zinc finger HIT domain-containing protein 2
1_81308975	Zm00001d029651	1	81338597	81343775	binding
1_81308975	Zm00001d029652	1	81357683	81361453	5-oxoprolinase
1_86704311	Zm00001d029782	1	86636234	86641408	Ubiquitin domain-containing protein DSK2b
1_86704311	Zm00001d029783	1	86734087	86736135	expansin-like 3
1_86704311	Zm00001d029784	1	86745009	86745950	DUF241 domain protein
1_86704311	Zm00001d029785	1	86770300	86776371	putative protein kinase superfamily protein
1_112977170	Zm00001d030199	1	112977908	112980275	uncharacterized LOC100282431
1_157601993	Zm00001d030742	1	157497130	157511072	uncharacterized LOC100274710
1_157601993	Zm00001d030743	1	157518568	157519321	uncharacterized LOC103640013
1_162868454	Zm00001d030843	1	162767578	162769472	putative RING zinc finger domain superfamily protein
1_162868454	Zm00001d030846	1	162956258	162960613	uncharacterized LOC100383075
1_181778668	Zm00001d031188	1	181707376	181713746	calcium-dependent protein kinase 20
1_181779417	Zm00001d031188	1	181707376	181713746	calcium-dependent protein kinase 20
1_181779428	Zm00001d031188	1	181707376	181713746	calcium-dependent protein kinase 20
1_181780409	Zm00001d031188	1	181707376	181713746	calcium-dependent protein kinase 20
1_181780867	Zm00001d031188	1	181707376	181713746	calcium-dependent protein kinase 20
1_181778668	Zm00001d031189	1	181715320	181715703	VQ motif family protein
1_181779417	Zm00001d031189	1	181715320	181715703	VQ motif family protein
1_181779428	Zm00001d031189	1	181715320	181715703	VQ motif family protein
1_181780409	Zm00001d031189	1	181715320	181715703	VQ motif family protein
1_181780867	Zm00001d031189	1	181715320	181715703	VQ motif family protein
1_181778668	Zm00001d031191	1	181717545	181718015	cold shock protein-1
1_181779417	Zm00001d031191	1	181717545	181718015	cold shock protein-1
1_181779428	Zm00001d031191	1	181717545	181718015	cold shock protein-1
1_181780409	Zm00001d031191	1	181717545	181718015	cold shock protein-1
1_181780867	Zm00001d031191	1	181717545	181718015	cold shock protein-1
1_181778668	Zm00001d031194	1	181836162	181836725	ocs element-binding factor 1-like
1_181779417	Zm00001d031194	1	181836162	181836725	ocs element-binding factor 1-like
1_181779428	Zm00001d031194	1	181836162	181836725	ocs element-binding factor 1-like
1_181780409	Zm00001d031194	1	181836162	181836725	ocs element-binding factor 1-like
1_181780867	Zm00001d031194	1	181836162	181836725	ocs element-binding factor 1-like
1_181778668	Zm00001d031196	1	181859731	181860228	uncharacterized LOC100277063
1_181779417	Zm00001d031196	1	181859731	181860228	uncharacterized LOC100277063
1_181779428	Zm00001d031196	1	181859731	181860228	uncharacterized LOC100277063
1_181780409	Zm00001d031196	1	181859731	181860228	uncharacterized LOC100277063
1_181780867	Zm00001d031196	1	181859731	181860228	uncharacterized LOC100277063
1_181778668	Zm00001d031197	1	181874386	181874802	hypothetical protein
1_181779417	Zm00001d031197	1	181874386	181874802	hypothetical protein
1_181779428	Zm00001d031197	1	181874386	181874802	hypothetical protein
1_181780409	Zm00001d031197	1	181874386	181874802	hypothetical protein
1_181780867	Zm00001d031197	1	181874386	181874802	hypothetical protein
1_181779417	Zm00001d031198	1	181879060	181881851	uncharacterized LOC103645101
1_181779428	Zm00001d031198	1	181879060	181881851	uncharacterized LOC103645101
1_181780409	Zm00001d031198	1	181879060	181881851	uncharacterized LOC103645101
1_181780867	Zm00001d031198	1	181879060	181881851	uncharacterized LOC103645101
1_184236078	Zm00001d031261	1	184229339	184230472	uncharacterized LOC100192844
1_184236294	Zm00001d031261	1	184229339	184230472	uncharacterized LOC100192844
1_184236351	Zm00001d031261	1	184229339	184230472	uncharacterized LOC100192844
1_184236078	Zm00001d031262	1	184233670	184234892	ATP-dependent zinc metalloprotease FTSH 8 mitochondrial
1_184236294	Zm00001d031262	1	184233670	184234892	ATP-dependent zinc metalloprotease FTSH 8 mitochondrial
1_184236351	Zm00001d031262	1	184233670	184234892	ATP-dependent zinc metalloprotease FTSH 8 mitochondrial
1_184236078	Zm00001d031263	1	184281834	184284331	U-box domain-containing protein 15
1_184236294	Zm00001d031263	1	184281834	184284331	U-box domain-containing protein 15
1_184236351	Zm00001d031263	1	184281834	184284331	U-box domain-containing protein 15
1_184236078	Zm00001d031265	1	184286253	184295887	tRNA (cytosine(34)-C(5))-methyltransferase
1_184236294	Zm00001d031265	1	184286253	184295887	tRNA (cytosine(34)-C(5))-methyltransferase
1_184236351	Zm00001d031265	1	184286253	184295887	tRNA (cytosine(34)-C(5))-methyltransferase
1_220498566	Zm00001d032284	1	220400255	220402862	protein HOTHEAD
1_220498566	Zm00001d032285	1	220441211	220441984	uncharacterized LOC100276385
1_220498566	Zm00001d032286	1	220463004	220464263	putative LOB domain-containing family protein
1_220498566	Zm00001d032287	1	220469097	220469879	uncharacterized LOC100276545
1_220498566	Zm00001d032291	1	220505307	220515552	metal ion binding protein
1_239910584	Zm00001d032849	1	239984978	239990767	uncharacterized LOC100217218
1_242330873	Zm00001d032903	1	242399005	242399814	OFP transcription factor
1_242330873	Zm00001d032905	1	242404403	242413137	E3 ubiquitin ligase PQT3-like
1_244555654	Zm00001d032950	1	244489885	244492952	GDP-mannose 35-epimerase
1_244555846	Zm00001d032950	1	244489885	244492952	GDP-mannose 35-epimerase
1_244555654	Zm00001d032955	1	244544978	244546492	hypothetical protein
1_244555846	Zm00001d032955	1	244544978	244546492	hypothetical protein
1_244555654	Zm00001d032956	1	244604888	244627143	uncharacterized LOC100285393
1_244555846	Zm00001d032956	1	244604888	244627143	uncharacterized LOC100285393
1_245124243	Zm00001d032970	1	245040432	245046336	proteasome assembly chaperone 3
1_245124292	Zm00001d032970	1	245040432	245046336	proteasome assembly chaperone 3
1_245124243	Zm00001d032971	1	245052325	245054453	transparent testa 12 protein
1_245124292	Zm00001d032971	1	245052325	245054453	transparent testa 12 protein
1_245124243	Zm00001d032972	1	245113943	245114809	Pathogenesis-related thaumatin superfamily protein
1_245124292	Zm00001d032972	1	245113943	245114809	Pathogenesis-related thaumatin superfamily protein
1_245124243	Zm00001d032974	1	245150815	245171898	prolyl 4-hydroxylase 2
1_245124292	Zm00001d032974	1	245150815	245171898	prolyl 4-hydroxylase 2
1_245124243	Zm00001d032976	1	245195219	245195980	OJ000126_13.10 protein
1_245124292	Zm00001d032976	1	245195219	245195980	OJ000126_13.10 protein
1_255569551	Zm00001d033240	1	255510009	255515376	putative phototropic-resoponsive NPH3 family protein
1_255569551	Zm00001d033241	1	255565519	255569235	Cationic amino acid transporter 1
1_259059597	Zm00001d033322	1	258954523	258960982	E3 ubiquitin protein ligase DRIP2
1_259059597	Zm00001d033324	1	259037229	259041582	B3 domain-containing protein
1_259059597	Zm00001d033325	1	259066929	259067873	dof domain zinc finger family protein
1_259059597	Zm00001d033326	1	259102381	259104967	protein RRP6-like 2
1_260048978	Zm00001d033353	1	260045773	260047029	putative AP2/EREBP transcription factor superfamily protein
1_260048978	Zm00001d033356	1	260110796	260113403	uncharacterized LOC109942168
1_260048978	Zm00001d033357	1	260114420	260116621	uncharacterized LOC103645488
1_284447169	Zm00001d034117	1	284352796	284361278	N-acetyl-D-glucosamine kinase
1_284447169	Zm00001d034124	1	284539992	284543955	uncharacterized LOC100283657
1_284447169	Zm00001d034125	1	284545422	284551392	CK2 protein kinase alpha 2
1_288842068	Zm00001d034305	1	288863242	288863850	hypothetical protein
1_297656660	Zm00001d034601	1	297601946	297603764	NAC1 transcription factor
1_297663935	Zm00001d034601	1	297601946	297603764	NAC1 transcription factor
1_297680107	Zm00001d034601	1	297601946	297603764	NAC1 transcription factor
1_297686184	Zm00001d034601	1	297601946	297603764	NAC1 transcription factor
1_297688192	Zm00001d034601	1	297601946	297603764	NAC1 transcription factor
1_297688218	Zm00001d034601	1	297601946	297603764	NAC1 transcription factor
1_297703226	Zm00001d034601	1	297601946	297603764	NAC1 transcription factor
1_297703679	Zm00001d034601	1	297601946	297603764	NAC1 transcription factor
1_297656660	Zm00001d034602	1	297605177	297611407	uncharacterized LOC541794
1_297663935	Zm00001d034602	1	297605177	297611407	uncharacterized LOC541794
1_297680107	Zm00001d034602	1	297605177	297611407	uncharacterized LOC541794
1_297686184	Zm00001d034602	1	297605177	297611407	uncharacterized LOC541794
1_297688192	Zm00001d034602	1	297605177	297611407	uncharacterized LOC541794
1_297688218	Zm00001d034602	1	297605177	297611407	uncharacterized LOC541794
1_297703226	Zm00001d034602	1	297605177	297611407	uncharacterized LOC541794
1_297703679	Zm00001d034602	1	297605177	297611407	uncharacterized LOC541794
1_297705135	Zm00001d034602	1	297605177	297611407	uncharacterized LOC541794
1_297708165	Zm00001d034602	1	297605177	297611407	uncharacterized LOC541794
1_297656660	Zm00001d034604	1	297614826	297618473	nucleic acid binding protein
1_297663935	Zm00001d034604	1	297614826	297618473	nucleic acid binding protein
1_297680107	Zm00001d034604	1	297614826	297618473	nucleic acid binding protein
1_297686184	Zm00001d034604	1	297614826	297618473	nucleic acid binding protein
1_297688192	Zm00001d034604	1	297614826	297618473	nucleic acid binding protein
1_297688218	Zm00001d034604	1	297614826	297618473	nucleic acid binding protein
1_297703226	Zm00001d034604	1	297614826	297618473	nucleic acid binding protein
1_297703679	Zm00001d034604	1	297614826	297618473	nucleic acid binding protein
1_297705135	Zm00001d034604	1	297614826	297618473	nucleic acid binding protein
1_297708165	Zm00001d034604	1	297614826	297618473	nucleic acid binding protein
1_297656660	Zm00001d034605	1	297620879	297621595	DNA binding protein
1_297663935	Zm00001d034605	1	297620879	297621595	DNA binding protein
1_297680107	Zm00001d034605	1	297620879	297621595	DNA binding protein
1_297686184	Zm00001d034605	1	297620879	297621595	DNA binding protein
1_297688192	Zm00001d034605	1	297620879	297621595	DNA binding protein
1_297688218	Zm00001d034605	1	297620879	297621595	DNA binding protein
1_297703226	Zm00001d034605	1	297620879	297621595	DNA binding protein
1_297703679	Zm00001d034605	1	297620879	297621595	DNA binding protein
1_297705135	Zm00001d034605	1	297620879	297621595	DNA binding protein
1_297708165	Zm00001d034605	1	297620879	297621595	DNA binding protein
1_297656660	Zm00001d034606	1	297653338	297656301	Transcription factor IIS protein
1_297663935	Zm00001d034606	1	297653338	297656301	Transcription factor IIS protein
1_297680107	Zm00001d034606	1	297653338	297656301	Transcription factor IIS protein
1_297686184	Zm00001d034606	1	297653338	297656301	Transcription factor IIS protein
1_297688192	Zm00001d034606	1	297653338	297656301	Transcription factor IIS protein
1_297688218	Zm00001d034606	1	297653338	297656301	Transcription factor IIS protein
1_297703226	Zm00001d034606	1	297653338	297656301	Transcription factor IIS protein
1_297703679	Zm00001d034606	1	297653338	297656301	Transcription factor IIS protein
1_297705135	Zm00001d034606	1	297653338	297656301	Transcription factor IIS protein
1_297708165	Zm00001d034606	1	297653338	297656301	Transcription factor IIS protein
1_297732191	Zm00001d034606	1	297653338	297656301	Transcription factor IIS protein
1_297738191	Zm00001d034606	1	297653338	297656301	Transcription factor IIS protein
1_297738830	Zm00001d034606	1	297653338	297656301	Transcription factor IIS protein
1_297740037	Zm00001d034606	1	297653338	297656301	Transcription factor IIS protein
1_297742826	Zm00001d034606	1	297653338	297656301	Transcription factor IIS protein
1_297744024	Zm00001d034606	1	297653338	297656301	Transcription factor IIS protein
1_297751317	Zm00001d034606	1	297653338	297656301	Transcription factor IIS protein
1_297754175	Zm00001d034606	1	297653338	297656301	Transcription factor IIS protein
1_297656660	Zm00001d034607	1	297658231	297671159	uncharacterized LOC100276216
1_297663935	Zm00001d034607	1	297658231	297671159	uncharacterized LOC100276216
1_297680107	Zm00001d034607	1	297658231	297671159	uncharacterized LOC100276216
1_297686184	Zm00001d034607	1	297658231	297671159	uncharacterized LOC100276216
1_297688192	Zm00001d034607	1	297658231	297671159	uncharacterized LOC100276216
1_297688218	Zm00001d034607	1	297658231	297671159	uncharacterized LOC100276216
1_297703226	Zm00001d034607	1	297658231	297671159	uncharacterized LOC100276216
1_297703679	Zm00001d034607	1	297658231	297671159	uncharacterized LOC100276216
1_297705135	Zm00001d034607	1	297658231	297671159	uncharacterized LOC100276216
1_297708165	Zm00001d034607	1	297658231	297671159	uncharacterized LOC100276216
1_297732191	Zm00001d034607	1	297658231	297671159	uncharacterized LOC100276216
1_297738191	Zm00001d034607	1	297658231	297671159	uncharacterized LOC100276216
1_297738830	Zm00001d034607	1	297658231	297671159	uncharacterized LOC100276216
1_297740037	Zm00001d034607	1	297658231	297671159	uncharacterized LOC100276216
1_297742826	Zm00001d034607	1	297658231	297671159	uncharacterized LOC100276216
1_297744024	Zm00001d034607	1	297658231	297671159	uncharacterized LOC100276216
1_297751317	Zm00001d034607	1	297658231	297671159	uncharacterized LOC100276216
1_297754175	Zm00001d034607	1	297658231	297671159	uncharacterized LOC100276216
1_297757485	Zm00001d034607	1	297658231	297671159	uncharacterized LOC100276216
1_297656660	Zm00001d034608	1	297744154	297748093	serine/threonine-protein kinase HT1
1_297663935	Zm00001d034608	1	297744154	297748093	serine/threonine-protein kinase HT1
1_297680107	Zm00001d034608	1	297744154	297748093	serine/threonine-protein kinase HT1
1_297686184	Zm00001d034608	1	297744154	297748093	serine/threonine-protein kinase HT1
1_297688192	Zm00001d034608	1	297744154	297748093	serine/threonine-protein kinase HT1
1_297688218	Zm00001d034608	1	297744154	297748093	serine/threonine-protein kinase HT1
1_297703226	Zm00001d034608	1	297744154	297748093	serine/threonine-protein kinase HT1
1_297703679	Zm00001d034608	1	297744154	297748093	serine/threonine-protein kinase HT1
1_297705135	Zm00001d034608	1	297744154	297748093	serine/threonine-protein kinase HT1
1_297708165	Zm00001d034608	1	297744154	297748093	serine/threonine-protein kinase HT1
1_297732191	Zm00001d034608	1	297744154	297748093	serine/threonine-protein kinase HT1
1_297738191	Zm00001d034608	1	297744154	297748093	serine/threonine-protein kinase HT1
1_297738830	Zm00001d034608	1	297744154	297748093	serine/threonine-protein kinase HT1
1_297740037	Zm00001d034608	1	297744154	297748093	serine/threonine-protein kinase HT1
1_297742826	Zm00001d034608	1	297744154	297748093	serine/threonine-protein kinase HT1
1_297744024	Zm00001d034608	1	297744154	297748093	serine/threonine-protein kinase HT1
1_297751317	Zm00001d034608	1	297744154	297748093	serine/threonine-protein kinase HT1
1_297754175	Zm00001d034608	1	297744154	297748093	serine/threonine-protein kinase HT1
1_297757485	Zm00001d034608	1	297744154	297748093	serine/threonine-protein kinase HT1
1_297663935	Zm00001d034609	1	297759749	297762863	40S ribosomal protein S26
1_297680107	Zm00001d034609	1	297759749	297762863	40S ribosomal protein S26
1_297686184	Zm00001d034609	1	297759749	297762863	40S ribosomal protein S26
1_297688192	Zm00001d034609	1	297759749	297762863	40S ribosomal protein S26
1_297688218	Zm00001d034609	1	297759749	297762863	40S ribosomal protein S26
1_297703226	Zm00001d034609	1	297759749	297762863	40S ribosomal protein S26
1_297703679	Zm00001d034609	1	297759749	297762863	40S ribosomal protein S26
1_297705135	Zm00001d034609	1	297759749	297762863	40S ribosomal protein S26
1_297708165	Zm00001d034609	1	297759749	297762863	40S ribosomal protein S26
1_297732191	Zm00001d034609	1	297759749	297762863	40S ribosomal protein S26
1_297738191	Zm00001d034609	1	297759749	297762863	40S ribosomal protein S26
1_297738830	Zm00001d034609	1	297759749	297762863	40S ribosomal protein S26
1_297740037	Zm00001d034609	1	297759749	297762863	40S ribosomal protein S26
1_297742826	Zm00001d034609	1	297759749	297762863	40S ribosomal protein S26
1_297744024	Zm00001d034609	1	297759749	297762863	40S ribosomal protein S26
1_297751317	Zm00001d034609	1	297759749	297762863	40S ribosomal protein S26
1_297754175	Zm00001d034609	1	297759749	297762863	40S ribosomal protein S26
1_297757485	Zm00001d034609	1	297759749	297762863	40S ribosomal protein S26
1_297703226	Zm00001d034610	1	297799649	297803579	uncharacterized LOC100382617
1_297703679	Zm00001d034610	1	297799649	297803579	uncharacterized LOC100382617
1_297705135	Zm00001d034610	1	297799649	297803579	uncharacterized LOC100382617
1_297708165	Zm00001d034610	1	297799649	297803579	uncharacterized LOC100382617
1_297732191	Zm00001d034610	1	297799649	297803579	uncharacterized LOC100382617
1_297738191	Zm00001d034610	1	297799649	297803579	uncharacterized LOC100382617
1_297738830	Zm00001d034610	1	297799649	297803579	uncharacterized LOC100382617
1_297740037	Zm00001d034610	1	297799649	297803579	uncharacterized LOC100382617
1_297742826	Zm00001d034610	1	297799649	297803579	uncharacterized LOC100382617
1_297744024	Zm00001d034610	1	297799649	297803579	uncharacterized LOC100382617
1_297751317	Zm00001d034610	1	297799649	297803579	uncharacterized LOC100382617
1_297754175	Zm00001d034610	1	297799649	297803579	uncharacterized LOC100382617
1_297757485	Zm00001d034610	1	297799649	297803579	uncharacterized LOC100382617
1_297751317	Zm00001d034611	1	297848873	297849262	hypothetical protein
1_297754175	Zm00001d034611	1	297848873	297849262	hypothetical protein
1_297757485	Zm00001d034611	1	297848873	297849262	hypothetical protein
1_303909775	Zm00001d034852	1	303812821	303814256	putative DUF2301 domain protein
1_303909775	Zm00001d034855	1	303826078	303828317	Transcription factor BTF3
1_303909775	Zm00001d034856	1	303903433	303908535	putative translation elongation/initiation factor family protein
1_303909775	Zm00001d034858	1	303927049	303933356	Inactive protein FRIGIDA
1_150768299	Zm00001eb028420	1	150690511	150690849	unknown
1_150768323	Zm00001eb028420	1	150690511	150690849	unknown
1_150768343	Zm00001eb028420	1	150690511	150690849	unknown
1_150768299	Zm00001eb028430	1	150691038	150691493	542394, Ocs element-binding factor 1 (Octopine synthase binding factor1)
1_150768323	Zm00001eb028430	1	150691038	150691493	542394, Ocs element-binding factor 1 (Octopine synthase binding factor1)
1_150768343	Zm00001eb028430	1	150691038	150691493	542394, Ocs element-binding factor 1 (Octopine synthase binding factor1)
1_150768299	Zm00001eb028440	1	150707168	150717590	COX5C, Cytochrome c oxidase subunit 5C
1_150768323	Zm00001eb028440	1	150707168	150717590	COX5C, Cytochrome c oxidase subunit 5C
1_150768343	Zm00001eb028440	1	150707168	150717590	COX5C, Cytochrome c oxidase subunit 5C
1_150768299	Zm00001eb028450	1	150717129	150721884	unknown
1_150768323	Zm00001eb028450	1	150717129	150721884	unknown
1_150768343	Zm00001eb028450	1	150717129	150721884	unknown
1_150768299	Zm00001eb028460	1	150853269	150862926	OS9_1, Protein OS-9
1_150768323	Zm00001eb028460	1	150853269	150862926	OS9_1, Protein OS-9
1_150768343	Zm00001eb028460	1	150853269	150862926	OS9_1, Protein OS-9
2_9198745	Zm00001d002266	2	9167395	9172599	lysine-specific histone demethylase 1
2_9198757	Zm00001d002266	2	9167395	9172599	lysine-specific histone demethylase 1
2_9198884	Zm00001d002266	2	9167395	9172599	lysine-specific histone demethylase 1
2_9198745	Zm00001d002267	2	9174693	9176754	Transcription factor GTE7
2_9198757	Zm00001d002267	2	9174693	9176754	Transcription factor GTE7
2_9198884	Zm00001d002267	2	9174693	9176754	Transcription factor GTE7
2_9198745	Zm00001d002269	2	9179578	9183463	potassium transporter 26
2_9198757	Zm00001d002269	2	9179578	9183463	potassium transporter 26
2_9198884	Zm00001d002269	2	9179578	9183463	potassium transporter 26
2_9198745	Zm00001d002271	2	9188022	9190971	nitrate-induced NOI protein
2_9198757	Zm00001d002271	2	9188022	9190971	nitrate-induced NOI protein
2_9198884	Zm00001d002271	2	9188022	9190971	nitrate-induced NOI protein
2_9198745	Zm00001d002272	2	9189239	9198503	SIT4 phosphatase-associated family protein
2_9198757	Zm00001d002272	2	9189239	9198503	SIT4 phosphatase-associated family protein
2_9198884	Zm00001d002272	2	9189239	9198503	SIT4 phosphatase-associated family protein
2_9668172	Zm00001d002285	2	9589202	9591738	NAC domain-containing protein 21/22
2_9668239	Zm00001d002285	2	9589202	9591738	NAC domain-containing protein 21/22
2_9668269	Zm00001d002285	2	9589202	9591738	NAC domain-containing protein 21/22
2_9668341	Zm00001d002285	2	9589202	9591738	NAC domain-containing protein 21/22
2_9668349	Zm00001d002285	2	9589202	9591738	NAC domain-containing protein 21/22
2_9668355	Zm00001d002285	2	9589202	9591738	NAC domain-containing protein 21/22
2_9668365	Zm00001d002285	2	9589202	9591738	NAC domain-containing protein 21/22
2_9668724	Zm00001d002285	2	9589202	9591738	NAC domain-containing protein 21/22
2_9668882	Zm00001d002285	2	9589202	9591738	NAC domain-containing protein 21/22
2_9668962	Zm00001d002285	2	9589202	9591738	NAC domain-containing protein 21/22
2_9669084	Zm00001d002285	2	9589202	9591738	NAC domain-containing protein 21/22
2_9669124	Zm00001d002285	2	9589202	9591738	NAC domain-containing protein 21/22
2_9668172	Zm00001d002286	2	9608759	9609793	translation initiation factor IF-2
2_9668239	Zm00001d002286	2	9608759	9609793	translation initiation factor IF-2
2_9668269	Zm00001d002286	2	9608759	9609793	translation initiation factor IF-2
2_9668341	Zm00001d002286	2	9608759	9609793	translation initiation factor IF-2
2_9668349	Zm00001d002286	2	9608759	9609793	translation initiation factor IF-2
2_9668355	Zm00001d002286	2	9608759	9609793	translation initiation factor IF-2
2_9668365	Zm00001d002286	2	9608759	9609793	translation initiation factor IF-2
2_9668724	Zm00001d002286	2	9608759	9609793	translation initiation factor IF-2
2_9668882	Zm00001d002286	2	9608759	9609793	translation initiation factor IF-2
2_9668962	Zm00001d002286	2	9608759	9609793	translation initiation factor IF-2
2_9669084	Zm00001d002286	2	9608759	9609793	translation initiation factor IF-2
2_9669124	Zm00001d002286	2	9608759	9609793	translation initiation factor IF-2
2_9668172	Zm00001d002287	2	9614924	9619283	LRR receptor-like serine/threonine-protein kinase FLS2
2_9668239	Zm00001d002287	2	9614924	9619283	LRR receptor-like serine/threonine-protein kinase FLS2
2_9668269	Zm00001d002287	2	9614924	9619283	LRR receptor-like serine/threonine-protein kinase FLS2
2_9668341	Zm00001d002287	2	9614924	9619283	LRR receptor-like serine/threonine-protein kinase FLS2
2_9668349	Zm00001d002287	2	9614924	9619283	LRR receptor-like serine/threonine-protein kinase FLS2
2_9668355	Zm00001d002287	2	9614924	9619283	LRR receptor-like serine/threonine-protein kinase FLS2
2_9668365	Zm00001d002287	2	9614924	9619283	LRR receptor-like serine/threonine-protein kinase FLS2
2_9668724	Zm00001d002287	2	9614924	9619283	LRR receptor-like serine/threonine-protein kinase FLS2
2_9668882	Zm00001d002287	2	9614924	9619283	LRR receptor-like serine/threonine-protein kinase FLS2
2_9668962	Zm00001d002287	2	9614924	9619283	LRR receptor-like serine/threonine-protein kinase FLS2
2_9669084	Zm00001d002287	2	9614924	9619283	LRR receptor-like serine/threonine-protein kinase FLS2
2_9669124	Zm00001d002287	2	9614924	9619283	LRR receptor-like serine/threonine-protein kinase FLS2
2_9668172	Zm00001d002288	2	9618257	9621258	protein SPATULA
2_9668239	Zm00001d002288	2	9618257	9621258	protein SPATULA
2_9668269	Zm00001d002288	2	9618257	9621258	protein SPATULA
2_9668341	Zm00001d002288	2	9618257	9621258	protein SPATULA
2_9668349	Zm00001d002288	2	9618257	9621258	protein SPATULA
2_9668355	Zm00001d002288	2	9618257	9621258	protein SPATULA
2_9668365	Zm00001d002288	2	9618257	9621258	protein SPATULA
2_9668724	Zm00001d002288	2	9618257	9621258	protein SPATULA
2_9668882	Zm00001d002288	2	9618257	9621258	protein SPATULA
2_9668962	Zm00001d002288	2	9618257	9621258	protein SPATULA
2_9669084	Zm00001d002288	2	9618257	9621258	protein SPATULA
2_9669124	Zm00001d002288	2	9618257	9621258	protein SPATULA
2_9668172	Zm00001d002290	2	9665024	9665482	uncharacterized LOC100382338
2_9668239	Zm00001d002290	2	9665024	9665482	uncharacterized LOC100382338
2_9668269	Zm00001d002290	2	9665024	9665482	uncharacterized LOC100382338
2_9668341	Zm00001d002290	2	9665024	9665482	uncharacterized LOC100382338
2_9668349	Zm00001d002290	2	9665024	9665482	uncharacterized LOC100382338
2_9668355	Zm00001d002290	2	9665024	9665482	uncharacterized LOC100382338
2_9668365	Zm00001d002290	2	9665024	9665482	uncharacterized LOC100382338
2_9668724	Zm00001d002290	2	9665024	9665482	uncharacterized LOC100382338
2_9668882	Zm00001d002290	2	9665024	9665482	uncharacterized LOC100382338
2_9668962	Zm00001d002290	2	9665024	9665482	uncharacterized LOC100382338
2_9669084	Zm00001d002290	2	9665024	9665482	uncharacterized LOC100382338
2_9669124	Zm00001d002290	2	9665024	9665482	uncharacterized LOC100382338
2_9668172	Zm00001d002292	2	9672073	9678050	uncharacterized LOC100280696
2_9668239	Zm00001d002292	2	9672073	9678050	uncharacterized LOC100280696
2_9668269	Zm00001d002292	2	9672073	9678050	uncharacterized LOC100280696
2_9668341	Zm00001d002292	2	9672073	9678050	uncharacterized LOC100280696
2_9668349	Zm00001d002292	2	9672073	9678050	uncharacterized LOC100280696
2_9668355	Zm00001d002292	2	9672073	9678050	uncharacterized LOC100280696
2_9668365	Zm00001d002292	2	9672073	9678050	uncharacterized LOC100280696
2_9668724	Zm00001d002292	2	9672073	9678050	uncharacterized LOC100280696
2_9668882	Zm00001d002292	2	9672073	9678050	uncharacterized LOC100280696
2_9668962	Zm00001d002292	2	9672073	9678050	uncharacterized LOC100280696
2_9669084	Zm00001d002292	2	9672073	9678050	uncharacterized LOC100280696
2_9669124	Zm00001d002292	2	9672073	9678050	uncharacterized LOC100280696
2_9668172	Zm00001d002296	2	9726108	9730374	Imidazoleglycerol-phosphate dehydratase 1 chloroplastic
2_9668239	Zm00001d002296	2	9726108	9730374	Imidazoleglycerol-phosphate dehydratase 1 chloroplastic
2_9668269	Zm00001d002296	2	9726108	9730374	Imidazoleglycerol-phosphate dehydratase 1 chloroplastic
2_9668341	Zm00001d002296	2	9726108	9730374	Imidazoleglycerol-phosphate dehydratase 1 chloroplastic
2_9668349	Zm00001d002296	2	9726108	9730374	Imidazoleglycerol-phosphate dehydratase 1 chloroplastic
2_9668355	Zm00001d002296	2	9726108	9730374	Imidazoleglycerol-phosphate dehydratase 1 chloroplastic
2_9668365	Zm00001d002296	2	9726108	9730374	Imidazoleglycerol-phosphate dehydratase 1 chloroplastic
2_9668724	Zm00001d002296	2	9726108	9730374	Imidazoleglycerol-phosphate dehydratase 1 chloroplastic
2_9668882	Zm00001d002296	2	9726108	9730374	Imidazoleglycerol-phosphate dehydratase 1 chloroplastic
2_9668962	Zm00001d002296	2	9726108	9730374	Imidazoleglycerol-phosphate dehydratase 1 chloroplastic
2_9669084	Zm00001d002296	2	9726108	9730374	Imidazoleglycerol-phosphate dehydratase 1 chloroplastic
2_9669124	Zm00001d002296	2	9726108	9730374	Imidazoleglycerol-phosphate dehydratase 1 chloroplastic
2_9668172	Zm00001d002299	2	9741120	9769903	tRNA methyltransferase 10 homolog A
2_9668239	Zm00001d002299	2	9741120	9769903	tRNA methyltransferase 10 homolog A
2_9668269	Zm00001d002299	2	9741120	9769903	tRNA methyltransferase 10 homolog A
2_9668341	Zm00001d002299	2	9741120	9769903	tRNA methyltransferase 10 homolog A
2_9668349	Zm00001d002299	2	9741120	9769903	tRNA methyltransferase 10 homolog A
2_9668355	Zm00001d002299	2	9741120	9769903	tRNA methyltransferase 10 homolog A
2_9668365	Zm00001d002299	2	9741120	9769903	tRNA methyltransferase 10 homolog A
2_9668724	Zm00001d002299	2	9741120	9769903	tRNA methyltransferase 10 homolog A
2_9668882	Zm00001d002299	2	9741120	9769903	tRNA methyltransferase 10 homolog A
2_9668962	Zm00001d002299	2	9741120	9769903	tRNA methyltransferase 10 homolog A
2_9669084	Zm00001d002299	2	9741120	9769903	tRNA methyltransferase 10 homolog A
2_9669124	Zm00001d002299	2	9741120	9769903	tRNA methyltransferase 10 homolog A
2_10959451	Zm00001d002364	2	10906553	10907221	ethylene-responsive transcription factor 4
2_10959451	Zm00001d002366	2	10962726	10972143	Transcription initiation factor TFIIE beta subunit
2_14854995	Zm00001d002532	2	14856275	14861080	Glutamate receptor 3.3
2_14855022	Zm00001d002532	2	14856275	14861080	Glutamate receptor 3.3
2_14855037	Zm00001d002532	2	14856275	14861080	Glutamate receptor 3.3
2_14855096	Zm00001d002532	2	14856275	14861080	Glutamate receptor 3.3
2_14854995	Zm00001d002533	2	14891505	14892330	uncharacterized LOC103646020
2_14855022	Zm00001d002533	2	14891505	14892330	uncharacterized LOC103646020
2_14855037	Zm00001d002533	2	14891505	14892330	uncharacterized LOC103646020
2_14855096	Zm00001d002533	2	14891505	14892330	uncharacterized LOC103646020
2_14854995	Zm00001d002534	2	14896272	14906202	Protein S-acyltransferase 21
2_14855022	Zm00001d002534	2	14896272	14906202	Protein S-acyltransferase 21
2_14855037	Zm00001d002534	2	14896272	14906202	Protein S-acyltransferase 21
2_14855096	Zm00001d002534	2	14896272	14906202	Protein S-acyltransferase 21
2_14854995	Zm00001d002536	2	14924202	14926277	probable L-type lectin-domain containing receptor kinase S.5
2_14855022	Zm00001d002536	2	14924202	14926277	probable L-type lectin-domain containing receptor kinase S.5
2_14855037	Zm00001d002536	2	14924202	14926277	probable L-type lectin-domain containing receptor kinase S.5
2_14855096	Zm00001d002536	2	14924202	14926277	probable L-type lectin-domain containing receptor kinase S.5
2_27342969	Zm00001d002936	2	27303853	27322287	Transportin-1
2_27342969	Zm00001d002937	2	27420578	27426388	cytochrome P450 family 72 subfamily A polypeptide 8
2_61526217	Zm00001d003836	2	61532097	61537459	uncharacterized LOC100383551
2_147093881	Zm00001d004889	2	147004057	147005221	narrow sheath 1
2_147093881	Zm00001d004890	2	147021230	147025006	uncharacterized LOC103648967
2_147093881	Zm00001d004891	2	147086132	147089566	GDSL esterase/lipase At1g54790
2_184427901	Zm00001d005713	2	184330535	184335470	Annexin
2_184428107	Zm00001d005713	2	184330535	184335470	Annexin
2_184427901	Zm00001d005714	2	184336005	184337431	hypothetical protein
2_184428107	Zm00001d005714	2	184336005	184337431	hypothetical protein
2_184427901	Zm00001d005715	2	184452989	184461356	vacuolar iron transporter 1.2
2_184428107	Zm00001d005715	2	184452989	184461356	vacuolar iron transporter 1.2
2_184427901	Zm00001d005716	2	184487684	184490180	carbon-sulfur lyases
2_184428107	Zm00001d005716	2	184487684	184490180	carbon-sulfur lyases
2_225708874	Zm00001d007248	2	225609655	225611470	scarecrow-like protein 9
2_225708874	Zm00001d007251	2	225688832	225690463	adenine/guanine permease AZG2
2_226757629	Zm00001d007279	2	226688336	226698541	La-related protein 6B
2_226757629	Zm00001d007285	2	226813483	226814994	NADP-dependent alkenal double bond reductase P2
2_228973301	Zm00001d007331	2	228883647	228884624	translation initiation factor IF-2
2_228973301	Zm00001d007332	2	228914829	228915698	autonomous transposable element EN-1 mosaic protein-like
2_228973301	Zm00001d007337	2	229071472	229073943	hypothetical protein
2_229868083	Zm00001d007366	2	229771464	229779665	Haloacid dehalogenase-like hydrolase domain-containing protein
2_229868083	Zm00001d007367	2	229857449	229858426	putative IQ calmodulin-binding and BAG domain containing family protein
2_229868083	Zm00001d007368	2	229864986	229865858	putative IQ calmodulin-binding and BAG domain containing family protein
2_229868083	Zm00001d007369	2	229908819	229917740	seryl-tRNA synthetase
3_1620605	Zm00001d039315	3	1533825	1541740	P-loop containing nucleoside triphosphate hydrolase superfamily protein
3_1620605	Zm00001d039316	3	1541745	1544300	seed maturation protein
3_1620605	Zm00001d039317	3	1549228	1552943	uncharacterized LOC103651712
3_1620605	Zm00001d039318	3	1628530	1630150	probable membrane-associated kinase regulator 2
3_1620605	Zm00001d039319	3	1692001	1706793	GTP binding
3_2146649	Zm00001d039337	3	2048830	2051183	peptidase C45 acyl-coenzyme A/6-aminopenicillanic acid acyl-transferase
3_2146649	Zm00001d039338	3	2050951	2052284	uncharacterized LOC100272417
3_2146649	Zm00001d039339	3	2053380	2053649	hypothetical protein
3_2146649	Zm00001d039341	3	2111719	2119789	protein ETHYLENE-INSENSITIVE 2
3_2146649	Zm00001d039343	3	2185548	2190937	hypothetical protein
3_2146649	Zm00001d039345	3	2191276	2193951	Indole-3-acetic acid-amido synthetase GH3.6
3_2146649	Zm00001d039346	3	2195056	2197943	probable indole-3-acetic acid-amido synthetase GH3.12
3_2146649	Zm00001d039347	3	2201670	2203002	bidirectional sugar transporter SWEET3b
3_11580577	Zm00001d039670	3	11500060	11504969	phospholipase D
3_11581335	Zm00001d039670	3	11500060	11504969	phospholipase D
3_11581709	Zm00001d039670	3	11500060	11504969	phospholipase D
3_11582924	Zm00001d039670	3	11500060	11504969	phospholipase D
3_11580577	Zm00001d039672	3	11567055	11567825	probably inactive leucine-rich repeat receptor-like protein kinase At5g48380
3_11581335	Zm00001d039672	3	11567055	11567825	probably inactive leucine-rich repeat receptor-like protein kinase At5g48380
3_11581709	Zm00001d039672	3	11567055	11567825	probably inactive leucine-rich repeat receptor-like protein kinase At5g48380
3_11582924	Zm00001d039672	3	11567055	11567825	probably inactive leucine-rich repeat receptor-like protein kinase At5g48380
3_11580577	Zm00001d039673	3	11568307	11574682	putative DEAD-box ATP-dependent RNA helicase family protein
3_11581335	Zm00001d039673	3	11568307	11574682	putative DEAD-box ATP-dependent RNA helicase family protein
3_11581709	Zm00001d039673	3	11568307	11574682	putative DEAD-box ATP-dependent RNA helicase family protein
3_11582924	Zm00001d039673	3	11568307	11574682	putative DEAD-box ATP-dependent RNA helicase family protein
3_11580577	Zm00001d039674	3	11575059	11577604	phosphoenolpyruvate/phosphate translocator 3 chloroplastic
3_11581335	Zm00001d039674	3	11575059	11577604	phosphoenolpyruvate/phosphate translocator 3 chloroplastic
3_11581709	Zm00001d039674	3	11575059	11577604	phosphoenolpyruvate/phosphate translocator 3 chloroplastic
3_11582924	Zm00001d039674	3	11575059	11577604	phosphoenolpyruvate/phosphate translocator 3 chloroplastic
3_11580577	Zm00001d039675	3	11578624	11583177	Dol-P-Man:Man(5)GlcNAc(2)-PP-Dol alpha-13-mannosyltransferase
3_11581335	Zm00001d039675	3	11578624	11583177	Dol-P-Man:Man(5)GlcNAc(2)-PP-Dol alpha-13-mannosyltransferase
3_11581709	Zm00001d039675	3	11578624	11583177	Dol-P-Man:Man(5)GlcNAc(2)-PP-Dol alpha-13-mannosyltransferase
3_11582924	Zm00001d039675	3	11578624	11583177	Dol-P-Man:Man(5)GlcNAc(2)-PP-Dol alpha-13-mannosyltransferase
3_11687152	Zm00001d039677	3	11687031	11691460	hypothetical protein
3_11687227	Zm00001d039677	3	11687031	11691460	hypothetical protein
3_11691378	Zm00001d039677	3	11687031	11691460	hypothetical protein
3_11687152	Zm00001d039678	3	11696624	11701476	Protein NSP-INTERACTING KINASE 3
3_11687227	Zm00001d039678	3	11696624	11701476	Protein NSP-INTERACTING KINASE 3
3_11691378	Zm00001d039678	3	11696624	11701476	Protein NSP-INTERACTING KINASE 3
3_11687152	Zm00001d039679	3	11768181	11769740	Pentatricopeptide repeat-containing protein mitochondrial
3_11687227	Zm00001d039679	3	11768181	11769740	Pentatricopeptide repeat-containing protein mitochondrial
3_11691378	Zm00001d039679	3	11768181	11769740	Pentatricopeptide repeat-containing protein mitochondrial
3_11687152	Zm00001d039680	3	11779457	11781199	pentatricopeptide repeat-containing protein At1g66345 mitochondrial
3_11687227	Zm00001d039680	3	11779457	11781199	pentatricopeptide repeat-containing protein At1g66345 mitochondrial
3_11691378	Zm00001d039680	3	11779457	11781199	pentatricopeptide repeat-containing protein At1g66345 mitochondrial
3_19643842	Zm00001d039923	3	19591961	19602966	LEAF RUST 10 DISEASE-RESISTANCE LOCUS RECEPTOR-LIKE PROTEIN KINASE-like 2.1
3_19643871	Zm00001d039923	3	19591961	19602966	LEAF RUST 10 DISEASE-RESISTANCE LOCUS RECEPTOR-LIKE PROTEIN KINASE-like 2.1
3_19643887	Zm00001d039923	3	19591961	19602966	LEAF RUST 10 DISEASE-RESISTANCE LOCUS RECEPTOR-LIKE PROTEIN KINASE-like 2.1
3_19644204	Zm00001d039923	3	19591961	19602966	LEAF RUST 10 DISEASE-RESISTANCE LOCUS RECEPTOR-LIKE PROTEIN KINASE-like 2.1
3_19644449	Zm00001d039923	3	19591961	19602966	LEAF RUST 10 DISEASE-RESISTANCE LOCUS RECEPTOR-LIKE PROTEIN KINASE-like 2.1
3_19644462	Zm00001d039923	3	19591961	19602966	LEAF RUST 10 DISEASE-RESISTANCE LOCUS RECEPTOR-LIKE PROTEIN KINASE-like 2.1
3_19644628	Zm00001d039923	3	19591961	19602966	LEAF RUST 10 DISEASE-RESISTANCE LOCUS RECEPTOR-LIKE PROTEIN KINASE-like 2.1
3_19644768	Zm00001d039923	3	19591961	19602966	LEAF RUST 10 DISEASE-RESISTANCE LOCUS RECEPTOR-LIKE PROTEIN KINASE-like 2.1
3_19647514	Zm00001d039923	3	19591961	19602966	LEAF RUST 10 DISEASE-RESISTANCE LOCUS RECEPTOR-LIKE PROTEIN KINASE-like 2.1
3_19647516	Zm00001d039923	3	19591961	19602966	LEAF RUST 10 DISEASE-RESISTANCE LOCUS RECEPTOR-LIKE PROTEIN KINASE-like 2.1
3_19647522	Zm00001d039923	3	19591961	19602966	LEAF RUST 10 DISEASE-RESISTANCE LOCUS RECEPTOR-LIKE PROTEIN KINASE-like 2.1
3_19647574	Zm00001d039923	3	19591961	19602966	LEAF RUST 10 DISEASE-RESISTANCE LOCUS RECEPTOR-LIKE PROTEIN KINASE-like 2.1
3_19647656	Zm00001d039923	3	19591961	19602966	LEAF RUST 10 DISEASE-RESISTANCE LOCUS RECEPTOR-LIKE PROTEIN KINASE-like 2.1
3_19643842	Zm00001d039925	3	19641934	19642752	uncharacterized LOC103649804
3_19643871	Zm00001d039925	3	19641934	19642752	uncharacterized LOC103649804
3_19643887	Zm00001d039925	3	19641934	19642752	uncharacterized LOC103649804
3_19644204	Zm00001d039925	3	19641934	19642752	uncharacterized LOC103649804
3_19644449	Zm00001d039925	3	19641934	19642752	uncharacterized LOC103649804
3_19644462	Zm00001d039925	3	19641934	19642752	uncharacterized LOC103649804
3_19644628	Zm00001d039925	3	19641934	19642752	uncharacterized LOC103649804
3_19644768	Zm00001d039925	3	19641934	19642752	uncharacterized LOC103649804
3_19647514	Zm00001d039925	3	19641934	19642752	uncharacterized LOC103649804
3_19647516	Zm00001d039925	3	19641934	19642752	uncharacterized LOC103649804
3_19647522	Zm00001d039925	3	19641934	19642752	uncharacterized LOC103649804
3_19647574	Zm00001d039925	3	19641934	19642752	uncharacterized LOC103649804
3_19647656	Zm00001d039925	3	19641934	19642752	uncharacterized LOC103649804
3_19643842	Zm00001d039926	3	19724663	19729488	WAK2 - OsWAK receptor-like cytoplasmic kinase (OsWAK-RLCK)
3_19643871	Zm00001d039926	3	19724663	19729488	WAK2 - OsWAK receptor-like cytoplasmic kinase (OsWAK-RLCK)
3_19643887	Zm00001d039926	3	19724663	19729488	WAK2 - OsWAK receptor-like cytoplasmic kinase (OsWAK-RLCK)
3_19644204	Zm00001d039926	3	19724663	19729488	WAK2 - OsWAK receptor-like cytoplasmic kinase (OsWAK-RLCK)
3_19644449	Zm00001d039926	3	19724663	19729488	WAK2 - OsWAK receptor-like cytoplasmic kinase (OsWAK-RLCK)
3_19644462	Zm00001d039926	3	19724663	19729488	WAK2 - OsWAK receptor-like cytoplasmic kinase (OsWAK-RLCK)
3_19644628	Zm00001d039926	3	19724663	19729488	WAK2 - OsWAK receptor-like cytoplasmic kinase (OsWAK-RLCK)
3_19644768	Zm00001d039926	3	19724663	19729488	WAK2 - OsWAK receptor-like cytoplasmic kinase (OsWAK-RLCK)
3_19647514	Zm00001d039926	3	19724663	19729488	WAK2 - OsWAK receptor-like cytoplasmic kinase (OsWAK-RLCK)
3_19647516	Zm00001d039926	3	19724663	19729488	WAK2 - OsWAK receptor-like cytoplasmic kinase (OsWAK-RLCK)
3_19647522	Zm00001d039926	3	19724663	19729488	WAK2 - OsWAK receptor-like cytoplasmic kinase (OsWAK-RLCK)
3_19647574	Zm00001d039926	3	19724663	19729488	WAK2 - OsWAK receptor-like cytoplasmic kinase (OsWAK-RLCK)
3_19647656	Zm00001d039926	3	19724663	19729488	WAK2 - OsWAK receptor-like cytoplasmic kinase (OsWAK-RLCK)
3_34018396	Zm00001d040252	3	34109530	34110479	heavy metal-associated isoprenylated plant protein 39
3_123147617	Zm00001d041484	3	123242703	123249152	WPP domain-associated protein
3_127549514	Zm00001d041567	3	127489874	127490593	CASP-like protein 4C1
3_127549545	Zm00001d041567	3	127489874	127490593	CASP-like protein 4C1
3_127549514	Zm00001d041568	3	127512197	127514125	uncharacterized LOC100192723
3_127549545	Zm00001d041568	3	127512197	127514125	uncharacterized LOC100192723
3_127549514	Zm00001d041569	3	127515565	127518644	uncharacterized LOC100272685
3_127549545	Zm00001d041569	3	127515565	127518644	uncharacterized LOC100272685
3_127549514	Zm00001d041570	3	127549874	127551196	aspartic proteinase nepenthesin-1
3_127549545	Zm00001d041570	3	127549874	127551196	aspartic proteinase nepenthesin-1
3_127549514	Zm00001d041571	3	127608422	127609744	Eukaryotic aspartyl protease family protein
3_127549545	Zm00001d041571	3	127608422	127609744	Eukaryotic aspartyl protease family protein
3_133197098	Zm00001d041685	3	133286614	133286988	RALF
3_133198507	Zm00001d041685	3	133286614	133286988	RALF
3_133217652	Zm00001d041685	3	133286614	133286988	RALF
3_153855609	Zm00001d042152	3	153901323	153906929	Glycerol-3-phosphate dehydrogenase [NAD(+)] GPDHC1 cytosolic
3_153899599	Zm00001d042152	3	153901323	153906929	Glycerol-3-phosphate dehydrogenase [NAD(+)] GPDHC1 cytosolic
3_153900936	Zm00001d042152	3	153901323	153906929	Glycerol-3-phosphate dehydrogenase [NAD(+)] GPDHC1 cytosolic
3_153901057	Zm00001d042152	3	153901323	153906929	Glycerol-3-phosphate dehydrogenase [NAD(+)] GPDHC1 cytosolic
3_153899599	Zm00001d042154	3	153985630	153990675	lysine-specific demethylase JMJ25
3_153900936	Zm00001d042154	3	153985630	153990675	lysine-specific demethylase JMJ25
3_153901057	Zm00001d042154	3	153985630	153990675	lysine-specific demethylase JMJ25
3_156884400	Zm00001d042225	3	156802050	156804169	uncharacterized LOC100191808
3_166632773	Zm00001d042420	3	166637966	166639387	lipoprotein
3_166632773	Zm00001d042421	3	166640487	166644568	Lysine ketoglutarate reductase trans-splicing related 1
3_168502018	Zm00001d042460	3	168475311	168480286	B3 domain-containing protein Os01g0905400
3_168502266	Zm00001d042460	3	168475311	168480286	B3 domain-containing protein Os01g0905400
3_168502287	Zm00001d042460	3	168475311	168480286	B3 domain-containing protein Os01g0905400
3_168502018	Zm00001d042461	3	168478175	168480329	exo70 exocyst complex subunit family protein
3_168502266	Zm00001d042461	3	168478175	168480329	exo70 exocyst complex subunit family protein
3_168502287	Zm00001d042461	3	168478175	168480329	exo70 exocyst complex subunit family protein
3_168502018	Zm00001d042462	3	168496127	168496426	uncharacterized LOC109945141
3_168502266	Zm00001d042462	3	168496127	168496426	uncharacterized LOC109945141
3_168502287	Zm00001d042462	3	168496127	168496426	uncharacterized LOC109945141
3_168502018	Zm00001d042463	3	168517515	168521580	two-component response regulator ARR11
3_168502266	Zm00001d042463	3	168517515	168521580	two-component response regulator ARR11
3_168502287	Zm00001d042463	3	168517515	168521580	two-component response regulator ARR11
3_168502018	Zm00001d042464	3	168523227	168532465	hypothetical protein
3_168502266	Zm00001d042464	3	168523227	168532465	hypothetical protein
3_168502287	Zm00001d042464	3	168523227	168532465	hypothetical protein
3_178095033	Zm00001d042713	3	178055739	178071924	uncharacterized LOC100194009
3_178096992	Zm00001d042713	3	178055739	178071924	uncharacterized LOC100194009
3_178095033	Zm00001d042714	3	178074957	178082659	protein S-acyltransferase 8
3_178096992	Zm00001d042714	3	178074957	178082659	protein S-acyltransferase 8
3_178095033	Zm00001d042717	3	178106747	178109443	ethylene-responsive transcription factor ERF115
3_178096992	Zm00001d042717	3	178106747	178109443	ethylene-responsive transcription factor ERF115
3_178095033	Zm00001d042718	3	178114275	178120637	COV1-like protein
3_178096992	Zm00001d042718	3	178114275	178120637	COV1-like protein
3_178095033	Zm00001d042719	3	178123867	178127139	uncharacterized LOC100284081
3_178096992	Zm00001d042719	3	178123867	178127139	uncharacterized LOC100284081
3_178095033	Zm00001d042720	3	178128930	178146833	uncharacterized LOC100193516
3_178096992	Zm00001d042720	3	178128930	178146833	uncharacterized LOC100193516
3_178095033	Zm00001d042721	3	178186600	178189773	uncharacterized LOC100280716
3_178096992	Zm00001d042721	3	178186600	178189773	uncharacterized LOC100280716
3_178095033	Zm00001d042722	3	178190006	178194452	hypothetical protein
3_178096992	Zm00001d042722	3	178190006	178194452	hypothetical protein
3_183493949	Zm00001d042900	3	183393752	183393982	uncharacterized LOC100303840
3_183493949	Zm00001d042901	3	183398638	183401429	laccase-like
3_183494226	Zm00001d042901	3	183398638	183401429	laccase-like
3_183494296	Zm00001d042901	3	183398638	183401429	laccase-like
3_183494334	Zm00001d042901	3	183398638	183401429	laccase-like
3_183494337	Zm00001d042901	3	183398638	183401429	laccase-like
3_183494359	Zm00001d042901	3	183398638	183401429	laccase-like
3_183494361	Zm00001d042901	3	183398638	183401429	laccase-like
3_183494467	Zm00001d042901	3	183398638	183401429	laccase-like
3_183493949	Zm00001d042902	3	183448777	183449049	uncharacterized LOC100277116
3_183494226	Zm00001d042902	3	183448777	183449049	uncharacterized LOC100277116
3_183494296	Zm00001d042902	3	183448777	183449049	uncharacterized LOC100277116
3_183494334	Zm00001d042902	3	183448777	183449049	uncharacterized LOC100277116
3_183494337	Zm00001d042902	3	183448777	183449049	uncharacterized LOC100277116
3_183494359	Zm00001d042902	3	183448777	183449049	uncharacterized LOC100277116
3_183494361	Zm00001d042902	3	183448777	183449049	uncharacterized LOC100277116
3_183494467	Zm00001d042902	3	183448777	183449049	uncharacterized LOC100277116
3_183493949	Zm00001d042903	3	183495151	183495543	WRKY DNA binding domain containing protein
3_183494226	Zm00001d042903	3	183495151	183495543	WRKY DNA binding domain containing protein
3_183494296	Zm00001d042903	3	183495151	183495543	WRKY DNA binding domain containing protein
3_183494334	Zm00001d042903	3	183495151	183495543	WRKY DNA binding domain containing protein
3_183494337	Zm00001d042903	3	183495151	183495543	WRKY DNA binding domain containing protein
3_183494359	Zm00001d042903	3	183495151	183495543	WRKY DNA binding domain containing protein
3_183494361	Zm00001d042903	3	183495151	183495543	WRKY DNA binding domain containing protein
3_183494467	Zm00001d042903	3	183495151	183495543	WRKY DNA binding domain containing protein
3_183582019	Zm00001d042903	3	183495151	183495543	WRKY DNA binding domain containing protein
3_183582310	Zm00001d042903	3	183495151	183495543	WRKY DNA binding domain containing protein
3_183582379	Zm00001d042903	3	183495151	183495543	WRKY DNA binding domain containing protein
3_183582393	Zm00001d042903	3	183495151	183495543	WRKY DNA binding domain containing protein
3_183582398	Zm00001d042903	3	183495151	183495543	WRKY DNA binding domain containing protein
3_183582435	Zm00001d042903	3	183495151	183495543	WRKY DNA binding domain containing protein
3_183582470	Zm00001d042903	3	183495151	183495543	WRKY DNA binding domain containing protein
3_183582482	Zm00001d042903	3	183495151	183495543	WRKY DNA binding domain containing protein
3_183582513	Zm00001d042903	3	183495151	183495543	WRKY DNA binding domain containing protein
3_183582522	Zm00001d042903	3	183495151	183495543	WRKY DNA binding domain containing protein
3_183582562	Zm00001d042903	3	183495151	183495543	WRKY DNA binding domain containing protein
3_183582563	Zm00001d042903	3	183495151	183495543	WRKY DNA binding domain containing protein
3_183582565	Zm00001d042903	3	183495151	183495543	WRKY DNA binding domain containing protein
3_183582569	Zm00001d042903	3	183495151	183495543	WRKY DNA binding domain containing protein
3_183582586	Zm00001d042903	3	183495151	183495543	WRKY DNA binding domain containing protein
3_183582643	Zm00001d042903	3	183495151	183495543	WRKY DNA binding domain containing protein
3_183582669	Zm00001d042903	3	183495151	183495543	WRKY DNA binding domain containing protein
3_183582739	Zm00001d042903	3	183495151	183495543	WRKY DNA binding domain containing protein
3_183582761	Zm00001d042903	3	183495151	183495543	WRKY DNA binding domain containing protein
3_183582782	Zm00001d042903	3	183495151	183495543	WRKY DNA binding domain containing protein
3_183582816	Zm00001d042903	3	183495151	183495543	WRKY DNA binding domain containing protein
3_183582817	Zm00001d042903	3	183495151	183495543	WRKY DNA binding domain containing protein
3_183592151	Zm00001d042903	3	183495151	183495543	WRKY DNA binding domain containing protein
3_183592185	Zm00001d042903	3	183495151	183495543	WRKY DNA binding domain containing protein
3_183592215	Zm00001d042903	3	183495151	183495543	WRKY DNA binding domain containing protein
3_183592248	Zm00001d042903	3	183495151	183495543	WRKY DNA binding domain containing protein
3_183592264	Zm00001d042903	3	183495151	183495543	WRKY DNA binding domain containing protein
3_183592279	Zm00001d042903	3	183495151	183495543	WRKY DNA binding domain containing protein
3_183592297	Zm00001d042903	3	183495151	183495543	WRKY DNA binding domain containing protein
3_183592384	Zm00001d042903	3	183495151	183495543	WRKY DNA binding domain containing protein
3_183592404	Zm00001d042903	3	183495151	183495543	WRKY DNA binding domain containing protein
3_183592649	Zm00001d042903	3	183495151	183495543	WRKY DNA binding domain containing protein
3_183592657	Zm00001d042903	3	183495151	183495543	WRKY DNA binding domain containing protein
3_183493949	Zm00001d042905	3	183568010	183570847	L-ascorbate oxidase
3_183494226	Zm00001d042905	3	183568010	183570847	L-ascorbate oxidase
3_183494296	Zm00001d042905	3	183568010	183570847	L-ascorbate oxidase
3_183494334	Zm00001d042905	3	183568010	183570847	L-ascorbate oxidase
3_183494337	Zm00001d042905	3	183568010	183570847	L-ascorbate oxidase
3_183494359	Zm00001d042905	3	183568010	183570847	L-ascorbate oxidase
3_183494361	Zm00001d042905	3	183568010	183570847	L-ascorbate oxidase
3_183494467	Zm00001d042905	3	183568010	183570847	L-ascorbate oxidase
3_183582019	Zm00001d042905	3	183568010	183570847	L-ascorbate oxidase
3_183582310	Zm00001d042905	3	183568010	183570847	L-ascorbate oxidase
3_183582379	Zm00001d042905	3	183568010	183570847	L-ascorbate oxidase
3_183582393	Zm00001d042905	3	183568010	183570847	L-ascorbate oxidase
3_183582398	Zm00001d042905	3	183568010	183570847	L-ascorbate oxidase
3_183582435	Zm00001d042905	3	183568010	183570847	L-ascorbate oxidase
3_183582470	Zm00001d042905	3	183568010	183570847	L-ascorbate oxidase
3_183582482	Zm00001d042905	3	183568010	183570847	L-ascorbate oxidase
3_183582513	Zm00001d042905	3	183568010	183570847	L-ascorbate oxidase
3_183582522	Zm00001d042905	3	183568010	183570847	L-ascorbate oxidase
3_183582562	Zm00001d042905	3	183568010	183570847	L-ascorbate oxidase
3_183582563	Zm00001d042905	3	183568010	183570847	L-ascorbate oxidase
3_183582565	Zm00001d042905	3	183568010	183570847	L-ascorbate oxidase
3_183582569	Zm00001d042905	3	183568010	183570847	L-ascorbate oxidase
3_183582586	Zm00001d042905	3	183568010	183570847	L-ascorbate oxidase
3_183582643	Zm00001d042905	3	183568010	183570847	L-ascorbate oxidase
3_183582669	Zm00001d042905	3	183568010	183570847	L-ascorbate oxidase
3_183582739	Zm00001d042905	3	183568010	183570847	L-ascorbate oxidase
3_183582761	Zm00001d042905	3	183568010	183570847	L-ascorbate oxidase
3_183582782	Zm00001d042905	3	183568010	183570847	L-ascorbate oxidase
3_183582816	Zm00001d042905	3	183568010	183570847	L-ascorbate oxidase
3_183582817	Zm00001d042905	3	183568010	183570847	L-ascorbate oxidase
3_183592151	Zm00001d042905	3	183568010	183570847	L-ascorbate oxidase
3_183592185	Zm00001d042905	3	183568010	183570847	L-ascorbate oxidase
3_183592215	Zm00001d042905	3	183568010	183570847	L-ascorbate oxidase
3_183592248	Zm00001d042905	3	183568010	183570847	L-ascorbate oxidase
3_183592264	Zm00001d042905	3	183568010	183570847	L-ascorbate oxidase
3_183592279	Zm00001d042905	3	183568010	183570847	L-ascorbate oxidase
3_183592297	Zm00001d042905	3	183568010	183570847	L-ascorbate oxidase
3_183592384	Zm00001d042905	3	183568010	183570847	L-ascorbate oxidase
3_183592404	Zm00001d042905	3	183568010	183570847	L-ascorbate oxidase
3_183592649	Zm00001d042905	3	183568010	183570847	L-ascorbate oxidase
3_183592657	Zm00001d042905	3	183568010	183570847	L-ascorbate oxidase
3_183601717	Zm00001d042905	3	183568010	183570847	L-ascorbate oxidase
3_183601730	Zm00001d042905	3	183568010	183570847	L-ascorbate oxidase
3_183601785	Zm00001d042905	3	183568010	183570847	L-ascorbate oxidase
3_183601787	Zm00001d042905	3	183568010	183570847	L-ascorbate oxidase
3_183630581	Zm00001d042905	3	183568010	183570847	L-ascorbate oxidase
3_183630592	Zm00001d042905	3	183568010	183570847	L-ascorbate oxidase
3_183630599	Zm00001d042905	3	183568010	183570847	L-ascorbate oxidase
3_183630601	Zm00001d042905	3	183568010	183570847	L-ascorbate oxidase
3_183630618	Zm00001d042905	3	183568010	183570847	L-ascorbate oxidase
3_183630706	Zm00001d042905	3	183568010	183570847	L-ascorbate oxidase
3_183493949	Zm00001d042906	3	183578027	183581417	laccase-like
3_183494226	Zm00001d042906	3	183578027	183581417	laccase-like
3_183494296	Zm00001d042906	3	183578027	183581417	laccase-like
3_183494334	Zm00001d042906	3	183578027	183581417	laccase-like
3_183494337	Zm00001d042906	3	183578027	183581417	laccase-like
3_183494359	Zm00001d042906	3	183578027	183581417	laccase-like
3_183494361	Zm00001d042906	3	183578027	183581417	laccase-like
3_183494467	Zm00001d042906	3	183578027	183581417	laccase-like
3_183582019	Zm00001d042906	3	183578027	183581417	laccase-like
3_183582310	Zm00001d042906	3	183578027	183581417	laccase-like
3_183582379	Zm00001d042906	3	183578027	183581417	laccase-like
3_183582393	Zm00001d042906	3	183578027	183581417	laccase-like
3_183582398	Zm00001d042906	3	183578027	183581417	laccase-like
3_183582435	Zm00001d042906	3	183578027	183581417	laccase-like
3_183582470	Zm00001d042906	3	183578027	183581417	laccase-like
3_183582482	Zm00001d042906	3	183578027	183581417	laccase-like
3_183582513	Zm00001d042906	3	183578027	183581417	laccase-like
3_183582522	Zm00001d042906	3	183578027	183581417	laccase-like
3_183582562	Zm00001d042906	3	183578027	183581417	laccase-like
3_183582563	Zm00001d042906	3	183578027	183581417	laccase-like
3_183582565	Zm00001d042906	3	183578027	183581417	laccase-like
3_183582569	Zm00001d042906	3	183578027	183581417	laccase-like
3_183582586	Zm00001d042906	3	183578027	183581417	laccase-like
3_183582643	Zm00001d042906	3	183578027	183581417	laccase-like
3_183582669	Zm00001d042906	3	183578027	183581417	laccase-like
3_183582739	Zm00001d042906	3	183578027	183581417	laccase-like
3_183582761	Zm00001d042906	3	183578027	183581417	laccase-like
3_183582782	Zm00001d042906	3	183578027	183581417	laccase-like
3_183582816	Zm00001d042906	3	183578027	183581417	laccase-like
3_183582817	Zm00001d042906	3	183578027	183581417	laccase-like
3_183592151	Zm00001d042906	3	183578027	183581417	laccase-like
3_183592185	Zm00001d042906	3	183578027	183581417	laccase-like
3_183592215	Zm00001d042906	3	183578027	183581417	laccase-like
3_183592248	Zm00001d042906	3	183578027	183581417	laccase-like
3_183592264	Zm00001d042906	3	183578027	183581417	laccase-like
3_183592279	Zm00001d042906	3	183578027	183581417	laccase-like
3_183592297	Zm00001d042906	3	183578027	183581417	laccase-like
3_183592384	Zm00001d042906	3	183578027	183581417	laccase-like
3_183592404	Zm00001d042906	3	183578027	183581417	laccase-like
3_183592649	Zm00001d042906	3	183578027	183581417	laccase-like
3_183592657	Zm00001d042906	3	183578027	183581417	laccase-like
3_183601717	Zm00001d042906	3	183578027	183581417	laccase-like
3_183601730	Zm00001d042906	3	183578027	183581417	laccase-like
3_183601785	Zm00001d042906	3	183578027	183581417	laccase-like
3_183601787	Zm00001d042906	3	183578027	183581417	laccase-like
3_183630581	Zm00001d042906	3	183578027	183581417	laccase-like
3_183630592	Zm00001d042906	3	183578027	183581417	laccase-like
3_183630599	Zm00001d042906	3	183578027	183581417	laccase-like
3_183630601	Zm00001d042906	3	183578027	183581417	laccase-like
3_183630618	Zm00001d042906	3	183578027	183581417	laccase-like
3_183630706	Zm00001d042906	3	183578027	183581417	laccase-like
3_183582019	Zm00001d042907	3	183642446	183644875	SCARECROW-like protein
3_183582310	Zm00001d042907	3	183642446	183644875	SCARECROW-like protein
3_183582379	Zm00001d042907	3	183642446	183644875	SCARECROW-like protein
3_183582393	Zm00001d042907	3	183642446	183644875	SCARECROW-like protein
3_183582398	Zm00001d042907	3	183642446	183644875	SCARECROW-like protein
3_183582435	Zm00001d042907	3	183642446	183644875	SCARECROW-like protein
3_183582470	Zm00001d042907	3	183642446	183644875	SCARECROW-like protein
3_183582482	Zm00001d042907	3	183642446	183644875	SCARECROW-like protein
3_183582513	Zm00001d042907	3	183642446	183644875	SCARECROW-like protein
3_183582522	Zm00001d042907	3	183642446	183644875	SCARECROW-like protein
3_183582562	Zm00001d042907	3	183642446	183644875	SCARECROW-like protein
3_183582563	Zm00001d042907	3	183642446	183644875	SCARECROW-like protein
3_183582565	Zm00001d042907	3	183642446	183644875	SCARECROW-like protein
3_183582569	Zm00001d042907	3	183642446	183644875	SCARECROW-like protein
3_183582586	Zm00001d042907	3	183642446	183644875	SCARECROW-like protein
3_183582643	Zm00001d042907	3	183642446	183644875	SCARECROW-like protein
3_183582669	Zm00001d042907	3	183642446	183644875	SCARECROW-like protein
3_183582739	Zm00001d042907	3	183642446	183644875	SCARECROW-like protein
3_183582761	Zm00001d042907	3	183642446	183644875	SCARECROW-like protein
3_183582782	Zm00001d042907	3	183642446	183644875	SCARECROW-like protein
3_183582816	Zm00001d042907	3	183642446	183644875	SCARECROW-like protein
3_183582817	Zm00001d042907	3	183642446	183644875	SCARECROW-like protein
3_183592151	Zm00001d042907	3	183642446	183644875	SCARECROW-like protein
3_183592185	Zm00001d042907	3	183642446	183644875	SCARECROW-like protein
3_183592215	Zm00001d042907	3	183642446	183644875	SCARECROW-like protein
3_183592248	Zm00001d042907	3	183642446	183644875	SCARECROW-like protein
3_183592264	Zm00001d042907	3	183642446	183644875	SCARECROW-like protein
3_183592279	Zm00001d042907	3	183642446	183644875	SCARECROW-like protein
3_183592297	Zm00001d042907	3	183642446	183644875	SCARECROW-like protein
3_183592384	Zm00001d042907	3	183642446	183644875	SCARECROW-like protein
3_183592404	Zm00001d042907	3	183642446	183644875	SCARECROW-like protein
3_183592649	Zm00001d042907	3	183642446	183644875	SCARECROW-like protein
3_183592657	Zm00001d042907	3	183642446	183644875	SCARECROW-like protein
3_183601717	Zm00001d042907	3	183642446	183644875	SCARECROW-like protein
3_183601730	Zm00001d042907	3	183642446	183644875	SCARECROW-like protein
3_183601785	Zm00001d042907	3	183642446	183644875	SCARECROW-like protein
3_183601787	Zm00001d042907	3	183642446	183644875	SCARECROW-like protein
3_183630581	Zm00001d042907	3	183642446	183644875	SCARECROW-like protein
3_183630592	Zm00001d042907	3	183642446	183644875	SCARECROW-like protein
3_183630599	Zm00001d042907	3	183642446	183644875	SCARECROW-like protein
3_183630601	Zm00001d042907	3	183642446	183644875	SCARECROW-like protein
3_183630618	Zm00001d042907	3	183642446	183644875	SCARECROW-like protein
3_183630706	Zm00001d042907	3	183642446	183644875	SCARECROW-like protein
3_183582019	Zm00001d042908	3	183667399	183674191	ribonuclease II chloroplastic/mitochondrial
3_183582310	Zm00001d042908	3	183667399	183674191	ribonuclease II chloroplastic/mitochondrial
3_183582379	Zm00001d042908	3	183667399	183674191	ribonuclease II chloroplastic/mitochondrial
3_183582393	Zm00001d042908	3	183667399	183674191	ribonuclease II chloroplastic/mitochondrial
3_183582398	Zm00001d042908	3	183667399	183674191	ribonuclease II chloroplastic/mitochondrial
3_183582435	Zm00001d042908	3	183667399	183674191	ribonuclease II chloroplastic/mitochondrial
3_183582470	Zm00001d042908	3	183667399	183674191	ribonuclease II chloroplastic/mitochondrial
3_183582482	Zm00001d042908	3	183667399	183674191	ribonuclease II chloroplastic/mitochondrial
3_183582513	Zm00001d042908	3	183667399	183674191	ribonuclease II chloroplastic/mitochondrial
3_183582522	Zm00001d042908	3	183667399	183674191	ribonuclease II chloroplastic/mitochondrial
3_183582562	Zm00001d042908	3	183667399	183674191	ribonuclease II chloroplastic/mitochondrial
3_183582563	Zm00001d042908	3	183667399	183674191	ribonuclease II chloroplastic/mitochondrial
3_183582565	Zm00001d042908	3	183667399	183674191	ribonuclease II chloroplastic/mitochondrial
3_183582569	Zm00001d042908	3	183667399	183674191	ribonuclease II chloroplastic/mitochondrial
3_183582586	Zm00001d042908	3	183667399	183674191	ribonuclease II chloroplastic/mitochondrial
3_183582643	Zm00001d042908	3	183667399	183674191	ribonuclease II chloroplastic/mitochondrial
3_183582669	Zm00001d042908	3	183667399	183674191	ribonuclease II chloroplastic/mitochondrial
3_183582739	Zm00001d042908	3	183667399	183674191	ribonuclease II chloroplastic/mitochondrial
3_183582761	Zm00001d042908	3	183667399	183674191	ribonuclease II chloroplastic/mitochondrial
3_183582782	Zm00001d042908	3	183667399	183674191	ribonuclease II chloroplastic/mitochondrial
3_183582816	Zm00001d042908	3	183667399	183674191	ribonuclease II chloroplastic/mitochondrial
3_183582817	Zm00001d042908	3	183667399	183674191	ribonuclease II chloroplastic/mitochondrial
3_183592151	Zm00001d042908	3	183667399	183674191	ribonuclease II chloroplastic/mitochondrial
3_183592185	Zm00001d042908	3	183667399	183674191	ribonuclease II chloroplastic/mitochondrial
3_183592215	Zm00001d042908	3	183667399	183674191	ribonuclease II chloroplastic/mitochondrial
3_183592248	Zm00001d042908	3	183667399	183674191	ribonuclease II chloroplastic/mitochondrial
3_183592264	Zm00001d042908	3	183667399	183674191	ribonuclease II chloroplastic/mitochondrial
3_183592279	Zm00001d042908	3	183667399	183674191	ribonuclease II chloroplastic/mitochondrial
3_183592297	Zm00001d042908	3	183667399	183674191	ribonuclease II chloroplastic/mitochondrial
3_183592384	Zm00001d042908	3	183667399	183674191	ribonuclease II chloroplastic/mitochondrial
3_183592404	Zm00001d042908	3	183667399	183674191	ribonuclease II chloroplastic/mitochondrial
3_183592649	Zm00001d042908	3	183667399	183674191	ribonuclease II chloroplastic/mitochondrial
3_183592657	Zm00001d042908	3	183667399	183674191	ribonuclease II chloroplastic/mitochondrial
3_183601717	Zm00001d042908	3	183667399	183674191	ribonuclease II chloroplastic/mitochondrial
3_183601730	Zm00001d042908	3	183667399	183674191	ribonuclease II chloroplastic/mitochondrial
3_183601785	Zm00001d042908	3	183667399	183674191	ribonuclease II chloroplastic/mitochondrial
3_183601787	Zm00001d042908	3	183667399	183674191	ribonuclease II chloroplastic/mitochondrial
3_183630581	Zm00001d042908	3	183667399	183674191	ribonuclease II chloroplastic/mitochondrial
3_183630592	Zm00001d042908	3	183667399	183674191	ribonuclease II chloroplastic/mitochondrial
3_183630599	Zm00001d042908	3	183667399	183674191	ribonuclease II chloroplastic/mitochondrial
3_183630601	Zm00001d042908	3	183667399	183674191	ribonuclease II chloroplastic/mitochondrial
3_183630618	Zm00001d042908	3	183667399	183674191	ribonuclease II chloroplastic/mitochondrial
3_183630706	Zm00001d042908	3	183667399	183674191	ribonuclease II chloroplastic/mitochondrial
3_183582019	Zm00001d042909	3	183675005	183676437	elicitor-responsive protein 1
3_183582310	Zm00001d042909	3	183675005	183676437	elicitor-responsive protein 1
3_183582379	Zm00001d042909	3	183675005	183676437	elicitor-responsive protein 1
3_183582393	Zm00001d042909	3	183675005	183676437	elicitor-responsive protein 1
3_183582398	Zm00001d042909	3	183675005	183676437	elicitor-responsive protein 1
3_183582435	Zm00001d042909	3	183675005	183676437	elicitor-responsive protein 1
3_183582470	Zm00001d042909	3	183675005	183676437	elicitor-responsive protein 1
3_183582482	Zm00001d042909	3	183675005	183676437	elicitor-responsive protein 1
3_183582513	Zm00001d042909	3	183675005	183676437	elicitor-responsive protein 1
3_183582522	Zm00001d042909	3	183675005	183676437	elicitor-responsive protein 1
3_183582562	Zm00001d042909	3	183675005	183676437	elicitor-responsive protein 1
3_183582563	Zm00001d042909	3	183675005	183676437	elicitor-responsive protein 1
3_183582565	Zm00001d042909	3	183675005	183676437	elicitor-responsive protein 1
3_183582569	Zm00001d042909	3	183675005	183676437	elicitor-responsive protein 1
3_183582586	Zm00001d042909	3	183675005	183676437	elicitor-responsive protein 1
3_183582643	Zm00001d042909	3	183675005	183676437	elicitor-responsive protein 1
3_183582669	Zm00001d042909	3	183675005	183676437	elicitor-responsive protein 1
3_183582739	Zm00001d042909	3	183675005	183676437	elicitor-responsive protein 1
3_183582761	Zm00001d042909	3	183675005	183676437	elicitor-responsive protein 1
3_183582782	Zm00001d042909	3	183675005	183676437	elicitor-responsive protein 1
3_183582816	Zm00001d042909	3	183675005	183676437	elicitor-responsive protein 1
3_183582817	Zm00001d042909	3	183675005	183676437	elicitor-responsive protein 1
3_183592151	Zm00001d042909	3	183675005	183676437	elicitor-responsive protein 1
3_183592185	Zm00001d042909	3	183675005	183676437	elicitor-responsive protein 1
3_183592215	Zm00001d042909	3	183675005	183676437	elicitor-responsive protein 1
3_183592248	Zm00001d042909	3	183675005	183676437	elicitor-responsive protein 1
3_183592264	Zm00001d042909	3	183675005	183676437	elicitor-responsive protein 1
3_183592279	Zm00001d042909	3	183675005	183676437	elicitor-responsive protein 1
3_183592297	Zm00001d042909	3	183675005	183676437	elicitor-responsive protein 1
3_183592384	Zm00001d042909	3	183675005	183676437	elicitor-responsive protein 1
3_183592404	Zm00001d042909	3	183675005	183676437	elicitor-responsive protein 1
3_183592649	Zm00001d042909	3	183675005	183676437	elicitor-responsive protein 1
3_183592657	Zm00001d042909	3	183675005	183676437	elicitor-responsive protein 1
3_183601717	Zm00001d042909	3	183675005	183676437	elicitor-responsive protein 1
3_183601730	Zm00001d042909	3	183675005	183676437	elicitor-responsive protein 1
3_183601785	Zm00001d042909	3	183675005	183676437	elicitor-responsive protein 1
3_183601787	Zm00001d042909	3	183675005	183676437	elicitor-responsive protein 1
3_183630581	Zm00001d042909	3	183675005	183676437	elicitor-responsive protein 1
3_183630592	Zm00001d042909	3	183675005	183676437	elicitor-responsive protein 1
3_183630599	Zm00001d042909	3	183675005	183676437	elicitor-responsive protein 1
3_183630601	Zm00001d042909	3	183675005	183676437	elicitor-responsive protein 1
3_183630618	Zm00001d042909	3	183675005	183676437	elicitor-responsive protein 1
3_183630706	Zm00001d042909	3	183675005	183676437	elicitor-responsive protein 1
3_183630581	Zm00001d042910	3	183711436	183723137	myb domain protein 3r-3
3_183630592	Zm00001d042910	3	183711436	183723137	myb domain protein 3r-3
3_183630599	Zm00001d042910	3	183711436	183723137	myb domain protein 3r-3
3_183630601	Zm00001d042910	3	183711436	183723137	myb domain protein 3r-3
3_183630618	Zm00001d042910	3	183711436	183723137	myb domain protein 3r-3
3_183630706	Zm00001d042910	3	183711436	183723137	myb domain protein 3r-3
3_183970779	Zm00001d042916	3	183861098	183870790	O-fucosyltransferase family protein
3_183970787	Zm00001d042916	3	183861098	183870790	O-fucosyltransferase family protein
3_183970779	Zm00001d042917	3	183872097	183874894	fasciclin-like arabinogalactan protein 4
3_183970787	Zm00001d042917	3	183872097	183874894	fasciclin-like arabinogalactan protein 4
3_183970793	Zm00001d042917	3	183872097	183874894	fasciclin-like arabinogalactan protein 4
3_183970796	Zm00001d042917	3	183872097	183874894	fasciclin-like arabinogalactan protein 4
3_183970822	Zm00001d042917	3	183872097	183874894	fasciclin-like arabinogalactan protein 4
3_183971276	Zm00001d042917	3	183872097	183874894	fasciclin-like arabinogalactan protein 4
3_183970779	Zm00001d042918	3	183917547	183919314	ENTH/VHS family protein
3_183970787	Zm00001d042918	3	183917547	183919314	ENTH/VHS family protein
3_183970793	Zm00001d042918	3	183917547	183919314	ENTH/VHS family protein
3_183970796	Zm00001d042918	3	183917547	183919314	ENTH/VHS family protein
3_183970822	Zm00001d042918	3	183917547	183919314	ENTH/VHS family protein
3_183971276	Zm00001d042918	3	183917547	183919314	ENTH/VHS family protein
3_184011964	Zm00001d042918	3	183917547	183919314	ENTH/VHS family protein
3_183970779	Zm00001d042920	3	183963175	183966180	WUSCHEL-related homeobox 5
3_183970787	Zm00001d042920	3	183963175	183966180	WUSCHEL-related homeobox 5
3_183970793	Zm00001d042920	3	183963175	183966180	WUSCHEL-related homeobox 5
3_183970796	Zm00001d042920	3	183963175	183966180	WUSCHEL-related homeobox 5
3_183970822	Zm00001d042920	3	183963175	183966180	WUSCHEL-related homeobox 5
3_183971276	Zm00001d042920	3	183963175	183966180	WUSCHEL-related homeobox 5
3_184011964	Zm00001d042920	3	183963175	183966180	WUSCHEL-related homeobox 5
3_184028212	Zm00001d042920	3	183963175	183966180	WUSCHEL-related homeobox 5
3_184032051	Zm00001d042920	3	183963175	183966180	WUSCHEL-related homeobox 5
3_184033370	Zm00001d042920	3	183963175	183966180	WUSCHEL-related homeobox 5
3_184053815	Zm00001d042920	3	183963175	183966180	WUSCHEL-related homeobox 5
3_184056101	Zm00001d042920	3	183963175	183966180	WUSCHEL-related homeobox 5
3_184066061	Zm00001d042920	3	183963175	183966180	WUSCHEL-related homeobox 5
3_183970779	Zm00001d042921	3	183994758	183996320	SLT1 protein
3_183970787	Zm00001d042921	3	183994758	183996320	SLT1 protein
3_183970793	Zm00001d042921	3	183994758	183996320	SLT1 protein
3_183970796	Zm00001d042921	3	183994758	183996320	SLT1 protein
3_183970822	Zm00001d042921	3	183994758	183996320	SLT1 protein
3_183971276	Zm00001d042921	3	183994758	183996320	SLT1 protein
3_184011964	Zm00001d042921	3	183994758	183996320	SLT1 protein
3_184028212	Zm00001d042921	3	183994758	183996320	SLT1 protein
3_184032051	Zm00001d042921	3	183994758	183996320	SLT1 protein
3_184033370	Zm00001d042921	3	183994758	183996320	SLT1 protein
3_184053815	Zm00001d042921	3	183994758	183996320	SLT1 protein
3_184056101	Zm00001d042921	3	183994758	183996320	SLT1 protein
3_184066061	Zm00001d042921	3	183994758	183996320	SLT1 protein
3_184067746	Zm00001d042921	3	183994758	183996320	SLT1 protein
3_184073357	Zm00001d042921	3	183994758	183996320	SLT1 protein
3_184077908	Zm00001d042921	3	183994758	183996320	SLT1 protein
3_184083930	Zm00001d042921	3	183994758	183996320	SLT1 protein
3_183970779	Zm00001d042922	3	184004259	184007974	heat shock 70 kDa protein-like
3_183970787	Zm00001d042922	3	184004259	184007974	heat shock 70 kDa protein-like
3_183970793	Zm00001d042922	3	184004259	184007974	heat shock 70 kDa protein-like
3_183970796	Zm00001d042922	3	184004259	184007974	heat shock 70 kDa protein-like
3_183970822	Zm00001d042922	3	184004259	184007974	heat shock 70 kDa protein-like
3_183971276	Zm00001d042922	3	184004259	184007974	heat shock 70 kDa protein-like
3_184011964	Zm00001d042922	3	184004259	184007974	heat shock 70 kDa protein-like
3_184028212	Zm00001d042922	3	184004259	184007974	heat shock 70 kDa protein-like
3_184032051	Zm00001d042922	3	184004259	184007974	heat shock 70 kDa protein-like
3_184033370	Zm00001d042922	3	184004259	184007974	heat shock 70 kDa protein-like
3_184053815	Zm00001d042922	3	184004259	184007974	heat shock 70 kDa protein-like
3_184056101	Zm00001d042922	3	184004259	184007974	heat shock 70 kDa protein-like
3_184066061	Zm00001d042922	3	184004259	184007974	heat shock 70 kDa protein-like
3_184067746	Zm00001d042922	3	184004259	184007974	heat shock 70 kDa protein-like
3_184073357	Zm00001d042922	3	184004259	184007974	heat shock 70 kDa protein-like
3_184077908	Zm00001d042922	3	184004259	184007974	heat shock 70 kDa protein-like
3_184083930	Zm00001d042922	3	184004259	184007974	heat shock 70 kDa protein-like
3_184107412	Zm00001d042922	3	184004259	184007974	heat shock 70 kDa protein-like
3_184107460	Zm00001d042922	3	184004259	184007974	heat shock 70 kDa protein-like
3_183970779	Zm00001d042923	3	184012440	184018415	receptor expression-enhancing protein 6
3_183970787	Zm00001d042923	3	184012440	184018415	receptor expression-enhancing protein 6
3_183970793	Zm00001d042923	3	184012440	184018415	receptor expression-enhancing protein 6
3_183970796	Zm00001d042923	3	184012440	184018415	receptor expression-enhancing protein 6
3_183970822	Zm00001d042923	3	184012440	184018415	receptor expression-enhancing protein 6
3_183971276	Zm00001d042923	3	184012440	184018415	receptor expression-enhancing protein 6
3_184011964	Zm00001d042923	3	184012440	184018415	receptor expression-enhancing protein 6
3_184028212	Zm00001d042923	3	184012440	184018415	receptor expression-enhancing protein 6
3_184032051	Zm00001d042923	3	184012440	184018415	receptor expression-enhancing protein 6
3_184033370	Zm00001d042923	3	184012440	184018415	receptor expression-enhancing protein 6
3_184053815	Zm00001d042923	3	184012440	184018415	receptor expression-enhancing protein 6
3_184056101	Zm00001d042923	3	184012440	184018415	receptor expression-enhancing protein 6
3_184066061	Zm00001d042923	3	184012440	184018415	receptor expression-enhancing protein 6
3_184067746	Zm00001d042923	3	184012440	184018415	receptor expression-enhancing protein 6
3_184073357	Zm00001d042923	3	184012440	184018415	receptor expression-enhancing protein 6
3_184077908	Zm00001d042923	3	184012440	184018415	receptor expression-enhancing protein 6
3_184083930	Zm00001d042923	3	184012440	184018415	receptor expression-enhancing protein 6
3_184107412	Zm00001d042923	3	184012440	184018415	receptor expression-enhancing protein 6
3_184107460	Zm00001d042923	3	184012440	184018415	receptor expression-enhancing protein 6
3_184115843	Zm00001d042923	3	184012440	184018415	receptor expression-enhancing protein 6
3_184115844	Zm00001d042923	3	184012440	184018415	receptor expression-enhancing protein 6
3_184117942	Zm00001d042923	3	184012440	184018415	receptor expression-enhancing protein 6
3_184073357	Zm00001d042926	3	184171009	184171755	osmotin-like protein
3_184077908	Zm00001d042926	3	184171009	184171755	osmotin-like protein
3_184083930	Zm00001d042926	3	184171009	184171755	osmotin-like protein
3_184107412	Zm00001d042926	3	184171009	184171755	osmotin-like protein
3_184107460	Zm00001d042926	3	184171009	184171755	osmotin-like protein
3_184115843	Zm00001d042926	3	184171009	184171755	osmotin-like protein
3_184115844	Zm00001d042926	3	184171009	184171755	osmotin-like protein
3_184117942	Zm00001d042926	3	184171009	184171755	osmotin-like protein
3_184118946	Zm00001d042926	3	184171009	184171755	osmotin-like protein
3_184133060	Zm00001d042926	3	184171009	184171755	osmotin-like protein
3_184140486	Zm00001d042926	3	184171009	184171755	osmotin-like protein
3_184143752	Zm00001d042926	3	184171009	184171755	osmotin-like protein
3_184145538	Zm00001d042926	3	184171009	184171755	osmotin-like protein
3_184148810	Zm00001d042926	3	184171009	184171755	osmotin-like protein
3_184150978	Zm00001d042926	3	184171009	184171755	osmotin-like protein
3_184151946	Zm00001d042926	3	184171009	184171755	osmotin-like protein
3_184152043	Zm00001d042926	3	184171009	184171755	osmotin-like protein
3_184153653	Zm00001d042926	3	184171009	184171755	osmotin-like protein
3_184167117	Zm00001d042926	3	184171009	184171755	osmotin-like protein
3_184169982	Zm00001d042926	3	184171009	184171755	osmotin-like protein
3_184170737	Zm00001d042926	3	184171009	184171755	osmotin-like protein
3_184170740	Zm00001d042926	3	184171009	184171755	osmotin-like protein
3_184170749	Zm00001d042926	3	184171009	184171755	osmotin-like protein
3_184170752	Zm00001d042926	3	184171009	184171755	osmotin-like protein
3_184170785	Zm00001d042926	3	184171009	184171755	osmotin-like protein
3_184170790	Zm00001d042926	3	184171009	184171755	osmotin-like protein
3_184170803	Zm00001d042926	3	184171009	184171755	osmotin-like protein
3_184170824	Zm00001d042926	3	184171009	184171755	osmotin-like protein
3_184170854	Zm00001d042926	3	184171009	184171755	osmotin-like protein
3_184170938	Zm00001d042926	3	184171009	184171755	osmotin-like protein
3_184178976	Zm00001d042926	3	184171009	184171755	osmotin-like protein
3_184179198	Zm00001d042926	3	184171009	184171755	osmotin-like protein
3_184189521	Zm00001d042926	3	184171009	184171755	osmotin-like protein
3_184193042	Zm00001d042926	3	184171009	184171755	osmotin-like protein
3_184193450	Zm00001d042926	3	184171009	184171755	osmotin-like protein
3_184197937	Zm00001d042926	3	184171009	184171755	osmotin-like protein
3_184213894	Zm00001d042926	3	184171009	184171755	osmotin-like protein
3_184235260	Zm00001d042926	3	184171009	184171755	osmotin-like protein
3_184236251	Zm00001d042926	3	184171009	184171755	osmotin-like protein
3_184236326	Zm00001d042926	3	184171009	184171755	osmotin-like protein
3_184236345	Zm00001d042926	3	184171009	184171755	osmotin-like protein
3_184236414	Zm00001d042926	3	184171009	184171755	osmotin-like protein
3_184236417	Zm00001d042926	3	184171009	184171755	osmotin-like protein
3_184236427	Zm00001d042926	3	184171009	184171755	osmotin-like protein
3_184236491	Zm00001d042926	3	184171009	184171755	osmotin-like protein
3_184236493	Zm00001d042926	3	184171009	184171755	osmotin-like protein
3_184236663	Zm00001d042926	3	184171009	184171755	osmotin-like protein
3_184240085	Zm00001d042926	3	184171009	184171755	osmotin-like protein
3_184246003	Zm00001d042926	3	184171009	184171755	osmotin-like protein
3_184246173	Zm00001d042926	3	184171009	184171755	osmotin-like protein
3_184246191	Zm00001d042926	3	184171009	184171755	osmotin-like protein
3_184249157	Zm00001d042926	3	184171009	184171755	osmotin-like protein
3_184251788	Zm00001d042926	3	184171009	184171755	osmotin-like protein
3_184252045	Zm00001d042926	3	184171009	184171755	osmotin-like protein
3_184253159	Zm00001d042926	3	184171009	184171755	osmotin-like protein
3_184256874	Zm00001d042926	3	184171009	184171755	osmotin-like protein
3_184256986	Zm00001d042926	3	184171009	184171755	osmotin-like protein
3_184260263	Zm00001d042926	3	184171009	184171755	osmotin-like protein
3_184271390	Zm00001d042926	3	184171009	184171755	osmotin-like protein
3_184251788	Zm00001d042929	3	184349839	184354614	ubiquitin-conjugating enzyme E2 7
3_184252045	Zm00001d042929	3	184349839	184354614	ubiquitin-conjugating enzyme E2 7
3_184253159	Zm00001d042929	3	184349839	184354614	ubiquitin-conjugating enzyme E2 7
3_184256874	Zm00001d042929	3	184349839	184354614	ubiquitin-conjugating enzyme E2 7
3_184256986	Zm00001d042929	3	184349839	184354614	ubiquitin-conjugating enzyme E2 7
3_184260263	Zm00001d042929	3	184349839	184354614	ubiquitin-conjugating enzyme E2 7
3_184271390	Zm00001d042929	3	184349839	184354614	ubiquitin-conjugating enzyme E2 7
3_184290271	Zm00001d042929	3	184349839	184354614	ubiquitin-conjugating enzyme E2 7
3_184293871	Zm00001d042929	3	184349839	184354614	ubiquitin-conjugating enzyme E2 7
3_184302980	Zm00001d042929	3	184349839	184354614	ubiquitin-conjugating enzyme E2 7
3_184304665	Zm00001d042929	3	184349839	184354614	ubiquitin-conjugating enzyme E2 7
3_184305301	Zm00001d042929	3	184349839	184354614	ubiquitin-conjugating enzyme E2 7
3_184309053	Zm00001d042929	3	184349839	184354614	ubiquitin-conjugating enzyme E2 7
3_184311058	Zm00001d042929	3	184349839	184354614	ubiquitin-conjugating enzyme E2 7
3_184315231	Zm00001d042929	3	184349839	184354614	ubiquitin-conjugating enzyme E2 7
3_184315303	Zm00001d042929	3	184349839	184354614	ubiquitin-conjugating enzyme E2 7
3_184318861	Zm00001d042929	3	184349839	184354614	ubiquitin-conjugating enzyme E2 7
3_184323722	Zm00001d042929	3	184349839	184354614	ubiquitin-conjugating enzyme E2 7
3_184347205	Zm00001d042929	3	184349839	184354614	ubiquitin-conjugating enzyme E2 7
3_184347754	Zm00001d042929	3	184349839	184354614	ubiquitin-conjugating enzyme E2 7
3_184355157	Zm00001d042929	3	184349839	184354614	ubiquitin-conjugating enzyme E2 7
3_184359499	Zm00001d042929	3	184349839	184354614	ubiquitin-conjugating enzyme E2 7
3_184362447	Zm00001d042929	3	184349839	184354614	ubiquitin-conjugating enzyme E2 7
3_184362896	Zm00001d042929	3	184349839	184354614	ubiquitin-conjugating enzyme E2 7
3_184362952	Zm00001d042929	3	184349839	184354614	ubiquitin-conjugating enzyme E2 7
3_184363375	Zm00001d042929	3	184349839	184354614	ubiquitin-conjugating enzyme E2 7
3_184363751	Zm00001d042929	3	184349839	184354614	ubiquitin-conjugating enzyme E2 7
3_184364561	Zm00001d042929	3	184349839	184354614	ubiquitin-conjugating enzyme E2 7
3_184366908	Zm00001d042929	3	184349839	184354614	ubiquitin-conjugating enzyme E2 7
3_184371033	Zm00001d042929	3	184349839	184354614	ubiquitin-conjugating enzyme E2 7
3_184374645	Zm00001d042929	3	184349839	184354614	ubiquitin-conjugating enzyme E2 7
3_184380324	Zm00001d042929	3	184349839	184354614	ubiquitin-conjugating enzyme E2 7
3_184383084	Zm00001d042929	3	184349839	184354614	ubiquitin-conjugating enzyme E2 7
3_184387951	Zm00001d042929	3	184349839	184354614	ubiquitin-conjugating enzyme E2 7
3_184389228	Zm00001d042929	3	184349839	184354614	ubiquitin-conjugating enzyme E2 7
3_184389584	Zm00001d042929	3	184349839	184354614	ubiquitin-conjugating enzyme E2 7
3_184397480	Zm00001d042929	3	184349839	184354614	ubiquitin-conjugating enzyme E2 7
3_184402633	Zm00001d042929	3	184349839	184354614	ubiquitin-conjugating enzyme E2 7
3_184410334	Zm00001d042929	3	184349839	184354614	ubiquitin-conjugating enzyme E2 7
3_184429353	Zm00001d042929	3	184349839	184354614	ubiquitin-conjugating enzyme E2 7
3_184429632	Zm00001d042929	3	184349839	184354614	ubiquitin-conjugating enzyme E2 7
3_184444547	Zm00001d042929	3	184349839	184354614	ubiquitin-conjugating enzyme E2 7
3_184450208	Zm00001d042929	3	184349839	184354614	ubiquitin-conjugating enzyme E2 7
3_184318861	Zm00001d042930	3	184418117	184418903	histone H2B.4
3_184323722	Zm00001d042930	3	184418117	184418903	histone H2B.4
3_184347205	Zm00001d042930	3	184418117	184418903	histone H2B.4
3_184347754	Zm00001d042930	3	184418117	184418903	histone H2B.4
3_184355157	Zm00001d042930	3	184418117	184418903	histone H2B.4
3_184359499	Zm00001d042930	3	184418117	184418903	histone H2B.4
3_184362447	Zm00001d042930	3	184418117	184418903	histone H2B.4
3_184362896	Zm00001d042930	3	184418117	184418903	histone H2B.4
3_184362952	Zm00001d042930	3	184418117	184418903	histone H2B.4
3_184363375	Zm00001d042930	3	184418117	184418903	histone H2B.4
3_184363751	Zm00001d042930	3	184418117	184418903	histone H2B.4
3_184364561	Zm00001d042930	3	184418117	184418903	histone H2B.4
3_184366908	Zm00001d042930	3	184418117	184418903	histone H2B.4
3_184371033	Zm00001d042930	3	184418117	184418903	histone H2B.4
3_184374645	Zm00001d042930	3	184418117	184418903	histone H2B.4
3_184380324	Zm00001d042930	3	184418117	184418903	histone H2B.4
3_184383084	Zm00001d042930	3	184418117	184418903	histone H2B.4
3_184387951	Zm00001d042930	3	184418117	184418903	histone H2B.4
3_184389228	Zm00001d042930	3	184418117	184418903	histone H2B.4
3_184389584	Zm00001d042930	3	184418117	184418903	histone H2B.4
3_184397480	Zm00001d042930	3	184418117	184418903	histone H2B.4
3_184402633	Zm00001d042930	3	184418117	184418903	histone H2B.4
3_184410334	Zm00001d042930	3	184418117	184418903	histone H2B.4
3_184429353	Zm00001d042930	3	184418117	184418903	histone H2B.4
3_184429632	Zm00001d042930	3	184418117	184418903	histone H2B.4
3_184444547	Zm00001d042930	3	184418117	184418903	histone H2B.4
3_184450208	Zm00001d042930	3	184418117	184418903	histone H2B.4
3_184463263	Zm00001d042930	3	184418117	184418903	histone H2B.4
3_184466234	Zm00001d042930	3	184418117	184418903	histone H2B.4
3_184478617	Zm00001d042930	3	184418117	184418903	histone H2B.4
3_184478668	Zm00001d042930	3	184418117	184418903	histone H2B.4
3_184481148	Zm00001d042930	3	184418117	184418903	histone H2B.4
3_184491364	Zm00001d042930	3	184418117	184418903	histone H2B.4
3_184501759	Zm00001d042930	3	184418117	184418903	histone H2B.4
3_184323722	Zm00001d042931	3	184419363	184420745	tetratricopeptide-like helical
3_184347205	Zm00001d042931	3	184419363	184420745	tetratricopeptide-like helical
3_184347754	Zm00001d042931	3	184419363	184420745	tetratricopeptide-like helical
3_184355157	Zm00001d042931	3	184419363	184420745	tetratricopeptide-like helical
3_184359499	Zm00001d042931	3	184419363	184420745	tetratricopeptide-like helical
3_184362447	Zm00001d042931	3	184419363	184420745	tetratricopeptide-like helical
3_184362896	Zm00001d042931	3	184419363	184420745	tetratricopeptide-like helical
3_184362952	Zm00001d042931	3	184419363	184420745	tetratricopeptide-like helical
3_184363375	Zm00001d042931	3	184419363	184420745	tetratricopeptide-like helical
3_184363751	Zm00001d042931	3	184419363	184420745	tetratricopeptide-like helical
3_184364561	Zm00001d042931	3	184419363	184420745	tetratricopeptide-like helical
3_184366908	Zm00001d042931	3	184419363	184420745	tetratricopeptide-like helical
3_184371033	Zm00001d042931	3	184419363	184420745	tetratricopeptide-like helical
3_184374645	Zm00001d042931	3	184419363	184420745	tetratricopeptide-like helical
3_184380324	Zm00001d042931	3	184419363	184420745	tetratricopeptide-like helical
3_184383084	Zm00001d042931	3	184419363	184420745	tetratricopeptide-like helical
3_184387951	Zm00001d042931	3	184419363	184420745	tetratricopeptide-like helical
3_184389228	Zm00001d042931	3	184419363	184420745	tetratricopeptide-like helical
3_184389584	Zm00001d042931	3	184419363	184420745	tetratricopeptide-like helical
3_184397480	Zm00001d042931	3	184419363	184420745	tetratricopeptide-like helical
3_184402633	Zm00001d042931	3	184419363	184420745	tetratricopeptide-like helical
3_184410334	Zm00001d042931	3	184419363	184420745	tetratricopeptide-like helical
3_184429353	Zm00001d042931	3	184419363	184420745	tetratricopeptide-like helical
3_184429632	Zm00001d042931	3	184419363	184420745	tetratricopeptide-like helical
3_184444547	Zm00001d042931	3	184419363	184420745	tetratricopeptide-like helical
3_184450208	Zm00001d042931	3	184419363	184420745	tetratricopeptide-like helical
3_184463263	Zm00001d042931	3	184419363	184420745	tetratricopeptide-like helical
3_184466234	Zm00001d042931	3	184419363	184420745	tetratricopeptide-like helical
3_184478617	Zm00001d042931	3	184419363	184420745	tetratricopeptide-like helical
3_184478668	Zm00001d042931	3	184419363	184420745	tetratricopeptide-like helical
3_184481148	Zm00001d042931	3	184419363	184420745	tetratricopeptide-like helical
3_184491364	Zm00001d042931	3	184419363	184420745	tetratricopeptide-like helical
3_184501759	Zm00001d042931	3	184419363	184420745	tetratricopeptide-like helical
3_184371033	Zm00001d042932	3	184468612	184471516	protein UPSTREAM OF FLC
3_184374645	Zm00001d042932	3	184468612	184471516	protein UPSTREAM OF FLC
3_184380324	Zm00001d042932	3	184468612	184471516	protein UPSTREAM OF FLC
3_184383084	Zm00001d042932	3	184468612	184471516	protein UPSTREAM OF FLC
3_184387951	Zm00001d042932	3	184468612	184471516	protein UPSTREAM OF FLC
3_184389228	Zm00001d042932	3	184468612	184471516	protein UPSTREAM OF FLC
3_184389584	Zm00001d042932	3	184468612	184471516	protein UPSTREAM OF FLC
3_184397480	Zm00001d042932	3	184468612	184471516	protein UPSTREAM OF FLC
3_184402633	Zm00001d042932	3	184468612	184471516	protein UPSTREAM OF FLC
3_184410334	Zm00001d042932	3	184468612	184471516	protein UPSTREAM OF FLC
3_184429353	Zm00001d042932	3	184468612	184471516	protein UPSTREAM OF FLC
3_184429632	Zm00001d042932	3	184468612	184471516	protein UPSTREAM OF FLC
3_184444547	Zm00001d042932	3	184468612	184471516	protein UPSTREAM OF FLC
3_184450208	Zm00001d042932	3	184468612	184471516	protein UPSTREAM OF FLC
3_184463263	Zm00001d042932	3	184468612	184471516	protein UPSTREAM OF FLC
3_184466234	Zm00001d042932	3	184468612	184471516	protein UPSTREAM OF FLC
3_184478617	Zm00001d042932	3	184468612	184471516	protein UPSTREAM OF FLC
3_184478668	Zm00001d042932	3	184468612	184471516	protein UPSTREAM OF FLC
3_184481148	Zm00001d042932	3	184468612	184471516	protein UPSTREAM OF FLC
3_184491364	Zm00001d042932	3	184468612	184471516	protein UPSTREAM OF FLC
3_184501759	Zm00001d042932	3	184468612	184471516	protein UPSTREAM OF FLC
3_184374645	Zm00001d042933	3	184473764	184474312	zinc finger protein ZAT9
3_184380324	Zm00001d042933	3	184473764	184474312	zinc finger protein ZAT9
3_184383084	Zm00001d042933	3	184473764	184474312	zinc finger protein ZAT9
3_184387951	Zm00001d042933	3	184473764	184474312	zinc finger protein ZAT9
3_184389228	Zm00001d042933	3	184473764	184474312	zinc finger protein ZAT9
3_184389584	Zm00001d042933	3	184473764	184474312	zinc finger protein ZAT9
3_184397480	Zm00001d042933	3	184473764	184474312	zinc finger protein ZAT9
3_184402633	Zm00001d042933	3	184473764	184474312	zinc finger protein ZAT9
3_184410334	Zm00001d042933	3	184473764	184474312	zinc finger protein ZAT9
3_184429353	Zm00001d042933	3	184473764	184474312	zinc finger protein ZAT9
3_184429632	Zm00001d042933	3	184473764	184474312	zinc finger protein ZAT9
3_184444547	Zm00001d042933	3	184473764	184474312	zinc finger protein ZAT9
3_184450208	Zm00001d042933	3	184473764	184474312	zinc finger protein ZAT9
3_184463263	Zm00001d042933	3	184473764	184474312	zinc finger protein ZAT9
3_184466234	Zm00001d042933	3	184473764	184474312	zinc finger protein ZAT9
3_184478617	Zm00001d042933	3	184473764	184474312	zinc finger protein ZAT9
3_184478668	Zm00001d042933	3	184473764	184474312	zinc finger protein ZAT9
3_184481148	Zm00001d042933	3	184473764	184474312	zinc finger protein ZAT9
3_184491364	Zm00001d042933	3	184473764	184474312	zinc finger protein ZAT9
3_184501759	Zm00001d042933	3	184473764	184474312	zinc finger protein ZAT9
3_184383084	Zm00001d042934	3	184481243	184482319	zinc finger C2H2 type family protein
3_184387951	Zm00001d042934	3	184481243	184482319	zinc finger C2H2 type family protein
3_184389228	Zm00001d042934	3	184481243	184482319	zinc finger C2H2 type family protein
3_184389584	Zm00001d042934	3	184481243	184482319	zinc finger C2H2 type family protein
3_184397480	Zm00001d042934	3	184481243	184482319	zinc finger C2H2 type family protein
3_184402633	Zm00001d042934	3	184481243	184482319	zinc finger C2H2 type family protein
3_184410334	Zm00001d042934	3	184481243	184482319	zinc finger C2H2 type family protein
3_184429353	Zm00001d042934	3	184481243	184482319	zinc finger C2H2 type family protein
3_184429632	Zm00001d042934	3	184481243	184482319	zinc finger C2H2 type family protein
3_184444547	Zm00001d042934	3	184481243	184482319	zinc finger C2H2 type family protein
3_184450208	Zm00001d042934	3	184481243	184482319	zinc finger C2H2 type family protein
3_184463263	Zm00001d042934	3	184481243	184482319	zinc finger C2H2 type family protein
3_184466234	Zm00001d042934	3	184481243	184482319	zinc finger C2H2 type family protein
3_184478617	Zm00001d042934	3	184481243	184482319	zinc finger C2H2 type family protein
3_184478668	Zm00001d042934	3	184481243	184482319	zinc finger C2H2 type family protein
3_184481148	Zm00001d042934	3	184481243	184482319	zinc finger C2H2 type family protein
3_184491364	Zm00001d042934	3	184481243	184482319	zinc finger C2H2 type family protein
3_184501759	Zm00001d042934	3	184481243	184482319	zinc finger C2H2 type family protein
3_184429353	Zm00001d042936	3	184526238	184526507	uncharacterized LOC100277362
3_184429632	Zm00001d042936	3	184526238	184526507	uncharacterized LOC100277362
3_184444547	Zm00001d042936	3	184526238	184526507	uncharacterized LOC100277362
3_184450208	Zm00001d042936	3	184526238	184526507	uncharacterized LOC100277362
3_184463263	Zm00001d042936	3	184526238	184526507	uncharacterized LOC100277362
3_184466234	Zm00001d042936	3	184526238	184526507	uncharacterized LOC100277362
3_184478617	Zm00001d042936	3	184526238	184526507	uncharacterized LOC100277362
3_184478668	Zm00001d042936	3	184526238	184526507	uncharacterized LOC100277362
3_184481148	Zm00001d042936	3	184526238	184526507	uncharacterized LOC100277362
3_184491364	Zm00001d042936	3	184526238	184526507	uncharacterized LOC100277362
3_184501759	Zm00001d042936	3	184526238	184526507	uncharacterized LOC100277362
3_184463263	Zm00001d042938	3	184559986	184565808	Serine/threonine-protein kinase AFC1
3_184466234	Zm00001d042938	3	184559986	184565808	Serine/threonine-protein kinase AFC1
3_184478617	Zm00001d042938	3	184559986	184565808	Serine/threonine-protein kinase AFC1
3_184478668	Zm00001d042938	3	184559986	184565808	Serine/threonine-protein kinase AFC1
3_184481148	Zm00001d042938	3	184559986	184565808	Serine/threonine-protein kinase AFC1
3_184491364	Zm00001d042938	3	184559986	184565808	Serine/threonine-protein kinase AFC1
3_184501759	Zm00001d042938	3	184559986	184565808	Serine/threonine-protein kinase AFC1
3_184491364	Zm00001d042939	3	184589461	184598254	metal tolerance protein 5
3_184501759	Zm00001d042939	3	184589461	184598254	metal tolerance protein 5
3_184501759	Zm00001d042940	3	184600405	184602349	plant-specific domain TIGR01589 family protein expressed
3_184964346	Zm00001d042961	3	184964596	184969233	uncharacterized LOC778438
3_184964346	Zm00001d042962	3	184999153	185011550	TBC1 domain family member 8B
3_186605401	Zm00001d043013	3	186512958	186514956	cinnamoyl-CoA reductase 1
3_186605401	Zm00001d043014	3	186516911	186517552	Abscisic acid receptor PYL5
3_186605401	Zm00001d043016	3	186538284	186539449	F-box protein At5g46170
3_186605401	Zm00001d043017	3	186595437	186595841	uncharacterized LOC103652420
3_186605401	Zm00001d043018	3	186599557	186600219	prenylated Rab receptor 2
3_186605401	Zm00001d043019	3	186606093	186608615	L-ascorbate oxidase
3_191903898	Zm00001d043211	3	191815355	191818890	subtilisin-like protease SBT3.10
3_198040346	Zm00001d043371	3	197949318	197949674	uncharacterized LOC100278501
3_198040346	Zm00001d043374	3	198030697	198033316	peptide transporter PTR2
3_198040346	Zm00001d043375	3	198073030	198076070	protein NRT1/ PTR FAMILY 1.1
3_198040346	Zm00001d043376	3	198076166	198095502	Long-chain-fatty-acid-CoA ligase-like protein
4_4305829	Zm00001d048723	4	4219129	4220219	tropinone reductase homolog At1g07440
4_4306353	Zm00001d048723	4	4219129	4220219	tropinone reductase homolog At1g07440
4_4305829	Zm00001d048726	4	4312488	4315879	tropinone reductase 2
4_4306353	Zm00001d048726	4	4312488	4315879	tropinone reductase 2
4_4305829	Zm00001d048727	4	4318415	4319363	CASP-like protein 1U4
4_4306353	Zm00001d048727	4	4318415	4319363	CASP-like protein 1U4
4_4305829	Zm00001d048728	4	4320093	4320698	CASP-like protein 1U3
4_4306353	Zm00001d048728	4	4320093	4320698	CASP-like protein 1U3
4_4305829	Zm00001d048729	4	4324468	4325654	uncharacterized LOC103652734
4_4306353	Zm00001d048729	4	4324468	4325654	uncharacterized LOC103652734
4_30418205	Zm00001d049440	4	30358010	30361359	uncharacterized LOC100281604
4_30418296	Zm00001d049440	4	30358010	30361359	uncharacterized LOC100281604
4_30418610	Zm00001d049440	4	30358010	30361359	uncharacterized LOC100281604
4_30418626	Zm00001d049440	4	30358010	30361359	uncharacterized LOC100281604
4_30419345	Zm00001d049440	4	30358010	30361359	uncharacterized LOC100281604
4_30418205	Zm00001d049441	4	30362045	30373591	Glucose-6-phosphate/phosphate translocator 2
4_30418296	Zm00001d049441	4	30362045	30373591	Glucose-6-phosphate/phosphate translocator 2
4_30418610	Zm00001d049441	4	30362045	30373591	Glucose-6-phosphate/phosphate translocator 2
4_30418626	Zm00001d049441	4	30362045	30373591	Glucose-6-phosphate/phosphate translocator 2
4_30419345	Zm00001d049441	4	30362045	30373591	Glucose-6-phosphate/phosphate translocator 2
4_30418205	Zm00001d049442	4	30465175	30474792	polyadenylation and cleavage factor homolog 4
4_30418296	Zm00001d049442	4	30465175	30474792	polyadenylation and cleavage factor homolog 4
4_30418610	Zm00001d049442	4	30465175	30474792	polyadenylation and cleavage factor homolog 4
4_30418626	Zm00001d049442	4	30465175	30474792	polyadenylation and cleavage factor homolog 4
4_30419345	Zm00001d049442	4	30465175	30474792	polyadenylation and cleavage factor homolog 4
4_30419345	Zm00001d049443	4	30518856	30525048	outer cell layer5a
4_38010964	Zm00001d049623	4	37967767	37970066	SNARE-associated protein-related
4_38030765	Zm00001d049623	4	37967767	37970066	SNARE-associated protein-related
4_38033473	Zm00001d049623	4	37967767	37970066	SNARE-associated protein-related
4_38010964	Zm00001d049624	4	37970635	37973407	Magnesium transporter CorA-like family protein
4_38030765	Zm00001d049624	4	37970635	37973407	Magnesium transporter CorA-like family protein
4_38033473	Zm00001d049624	4	37970635	37973407	Magnesium transporter CorA-like family protein
4_38010964	Zm00001d049625	4	37976398	37977580	protein LOL4
4_38030765	Zm00001d049625	4	37976398	37977580	protein LOL4
4_38033473	Zm00001d049625	4	37976398	37977580	protein LOL4
4_38010964	Zm00001d049627	4	38065159	38069177	methionine aminopeptidase
4_38030765	Zm00001d049627	4	38065159	38069177	methionine aminopeptidase
4_38033473	Zm00001d049627	4	38065159	38069177	methionine aminopeptidase
4_38010964	Zm00001d049628	4	38071061	38075846	Electron carrier/ iron ion binding protein
4_38030765	Zm00001d049628	4	38071061	38075846	Electron carrier/ iron ion binding protein
4_38033473	Zm00001d049628	4	38071061	38075846	Electron carrier/ iron ion binding protein
4_145509189	Zm00001d051135	4	145465734	145473140	putative casein kinase family protein
4_145509189	Zm00001d051136	4	145475618	145476526	phosphatidylinositolglycan synthase family protein
4_145509189	Zm00001d051138	4	145541889	145545820	pleckstrin homology domain containing family A
4_145509189	Zm00001d051139	4	145546078	145549609	uncharacterized LOC100217290
4_145509189	Zm00001d051140	4	145569635	145572065	putative NAC domain transcription factor superfamily protein
4_145509189	Zm00001d051141	4	145585268	145586352	uncharacterized LOC103653789
4_149366233	Zm00001d051229	4	149278220	149283886	hypothetical protein
4_149366316	Zm00001d051229	4	149278220	149283886	hypothetical protein
4_149366233	Zm00001d051232	4	149360114	149365666	hypothetical protein
4_149366316	Zm00001d051232	4	149360114	149365666	hypothetical protein
4_149398271	Zm00001d051232	4	149360114	149365666	hypothetical protein
4_149398461	Zm00001d051232	4	149360114	149365666	hypothetical protein
4_149398694	Zm00001d051232	4	149360114	149365666	hypothetical protein
4_149398717	Zm00001d051232	4	149360114	149365666	hypothetical protein
4_149398735	Zm00001d051232	4	149360114	149365666	hypothetical protein
4_149398765	Zm00001d051232	4	149360114	149365666	hypothetical protein
4_149398787	Zm00001d051232	4	149360114	149365666	hypothetical protein
4_149366233	Zm00001d051233	4	149418083	149420564	uncharacterized LOC100276825
4_149366316	Zm00001d051233	4	149418083	149420564	uncharacterized LOC100276825
4_149398271	Zm00001d051233	4	149418083	149420564	uncharacterized LOC100276825
4_149398461	Zm00001d051233	4	149418083	149420564	uncharacterized LOC100276825
4_149398694	Zm00001d051233	4	149418083	149420564	uncharacterized LOC100276825
4_149398717	Zm00001d051233	4	149418083	149420564	uncharacterized LOC100276825
4_149398735	Zm00001d051233	4	149418083	149420564	uncharacterized LOC100276825
4_149398765	Zm00001d051233	4	149418083	149420564	uncharacterized LOC100276825
4_149398787	Zm00001d051233	4	149418083	149420564	uncharacterized LOC100276825
4_149366233	Zm00001d051234	4	149421262	149424901	uncharacterized LOC100276558
4_149366316	Zm00001d051234	4	149421262	149424901	uncharacterized LOC100276558
4_149398271	Zm00001d051234	4	149421262	149424901	uncharacterized LOC100276558
4_149398461	Zm00001d051234	4	149421262	149424901	uncharacterized LOC100276558
4_149398694	Zm00001d051234	4	149421262	149424901	uncharacterized LOC100276558
4_149398717	Zm00001d051234	4	149421262	149424901	uncharacterized LOC100276558
4_149398735	Zm00001d051234	4	149421262	149424901	uncharacterized LOC100276558
4_149398765	Zm00001d051234	4	149421262	149424901	uncharacterized LOC100276558
4_149398787	Zm00001d051234	4	149421262	149424901	uncharacterized LOC100276558
4_146132541	Zm00001eb184900	4	146203142	146204115	At2g25060_5, Early nodulin-like protein 1
4_146132541	Zm00001eb184920	4	146205235	146210072	103653783, Putative RING zinc finger and VWF domain family protein
5_56122668	Zm00001d014620	5	56109800	56110231	hypothetical protein
5_56122733	Zm00001d014620	5	56109800	56110231	hypothetical protein
5_71364040	Zm00001d014989	5	71262940	71264436	R2R3MYB-domain protein
5_71364040	Zm00001d014990	5	71267717	71268967	WD repeat-containing protein RUP2
5_71364040	Zm00001d014991	5	71272462	71282929	Nucleic acid-binding OB-fold-like protein
5_71364040	Zm00001d014992	5	71284099	71284418	uncharacterized LOC100279176
5_71364040	Zm00001d014993	5	71285640	71289674	Binding protein homolog 1
5_71364040	Zm00001d014994	5	71393772	71397897	uncharacterized LOC100274558
5_71364040	Zm00001d014995	5	71410131	71412758	DNA binding protein
5_71364040	Zm00001d014996	5	71418219	71421473	phytosulfokine receptor 1
5_85422796	Zm00001d015342	5	85459453	85460196	putative protein of unknown function (DUF640) domain family protein
5_85422812	Zm00001d015342	5	85459453	85460196	putative protein of unknown function (DUF640) domain family protein
5_100973037	Zm00001d015609	5	100949055	100952879	glycerophosphodiester phosphodiesterase GDPDL7
5_100973037	Zm00001d015611	5	101017647	101019586	cyclin-dependent kinases regulatory subunit 1
5_100973037	Zm00001d015612	5	101058905	101076034	uncharacterized LOC100276717
5_134239612	Zm00001d015956	5	134163807	134172264	uncharacterized LOC100284029
5_134239612	Zm00001d015960	5	134287992	134290874	SGNH hydrolase-type esterase superfamily protein
5_141745782	Zm00001d016052	5	141693514	141695426	WRKY39v2 - superfamily of TFs having WRKY and zinc finger domains
5_141745782	Zm00001d016054	5	141752732	141753952	expansin-A23
5_143835478	Zm00001d016085	5	143792779	143793264	uncharacterized LOC100275108
5_143835478	Zm00001d016087	5	143863716	143864423	uncharacterized LOC103626973
5_204914228	Zm00001d017711	5	204910256	204912526	Phosphoribulokinase
5_204914232	Zm00001d017711	5	204910256	204912526	Phosphoribulokinase
5_204914243	Zm00001d017711	5	204910256	204912526	Phosphoribulokinase
5_204914287	Zm00001d017711	5	204910256	204912526	Phosphoribulokinase
5_204914302	Zm00001d017711	5	204910256	204912526	Phosphoribulokinase
5_204914344	Zm00001d017711	5	204910256	204912526	Phosphoribulokinase
5_204914361	Zm00001d017711	5	204910256	204912526	Phosphoribulokinase
5_204914445	Zm00001d017711	5	204910256	204912526	Phosphoribulokinase
5_204914715	Zm00001d017711	5	204910256	204912526	Phosphoribulokinase
5_204914720	Zm00001d017711	5	204910256	204912526	Phosphoribulokinase
5_204914770	Zm00001d017711	5	204910256	204912526	Phosphoribulokinase
5_204914778	Zm00001d017711	5	204910256	204912526	Phosphoribulokinase
5_204914782	Zm00001d017711	5	204910256	204912526	Phosphoribulokinase
5_204914786	Zm00001d017711	5	204910256	204912526	Phosphoribulokinase
5_204914228	Zm00001d017712	5	204965594	204969901	probable WRKY transcription factor 14
5_204914232	Zm00001d017712	5	204965594	204969901	probable WRKY transcription factor 14
5_204914243	Zm00001d017712	5	204965594	204969901	probable WRKY transcription factor 14
5_204914287	Zm00001d017712	5	204965594	204969901	probable WRKY transcription factor 14
5_204914302	Zm00001d017712	5	204965594	204969901	probable WRKY transcription factor 14
5_204914344	Zm00001d017712	5	204965594	204969901	probable WRKY transcription factor 14
5_204914361	Zm00001d017712	5	204965594	204969901	probable WRKY transcription factor 14
5_204914445	Zm00001d017712	5	204965594	204969901	probable WRKY transcription factor 14
5_204914715	Zm00001d017712	5	204965594	204969901	probable WRKY transcription factor 14
5_204914720	Zm00001d017712	5	204965594	204969901	probable WRKY transcription factor 14
5_204914770	Zm00001d017712	5	204965594	204969901	probable WRKY transcription factor 14
5_204914778	Zm00001d017712	5	204965594	204969901	probable WRKY transcription factor 14
5_204914782	Zm00001d017712	5	204965594	204969901	probable WRKY transcription factor 14
5_204914786	Zm00001d017712	5	204965594	204969901	probable WRKY transcription factor 14
5_113649819	Zm00001eb235380	5	113558211	113558597	Uncharacterized protein;FKBP17-2_0, Peptidyl-prolyl cis-trans isomerase FKBP17-2, chloroplastic
5_113649819	Zm00001eb235390	5	113558704	113562223	Unknown
5_113649819	Zm00001eb235400	5	113626774	113637765	100192934, Peptidyl-prolyl cis-trans isomerase CYP95
5_113649819	Zm00001eb235410	5	113670897	113672008	Unknown
6_83906964	Zm00001d036313	6	83937200	83938094	probable LRR receptor-like serine/threonine-protein kinase At1g56130
6_83906965	Zm00001d036313	6	83937200	83938094	probable LRR receptor-like serine/threonine-protein kinase At1g56130
6_83906964	Zm00001d036319	6	84001793	84002545	proteasome C9 1
6_83906965	Zm00001d036319	6	84001793	84002545	proteasome C9 1
6_84286111	Zm00001d036324	6	84206463	84214221	uncharacterized LOC103631169
6_84286242	Zm00001d036324	6	84206463	84214221	uncharacterized LOC103631169
6_91336437	Zm00001d036529	6	91275079	91276099	uncharacterized LOC103629492
6_91336441	Zm00001d036529	6	91275079	91276099	uncharacterized LOC103629492
6_91336453	Zm00001d036529	6	91275079	91276099	uncharacterized LOC103629492
6_91336485	Zm00001d036529	6	91275079	91276099	uncharacterized LOC103629492
6_91336437	Zm00001d036530	6	91276762	91285762	uncharacterized LOC100382045
6_91336441	Zm00001d036530	6	91276762	91285762	uncharacterized LOC100382045
6_91336453	Zm00001d036530	6	91276762	91285762	uncharacterized LOC100382045
6_91336485	Zm00001d036530	6	91276762	91285762	uncharacterized LOC100382045
6_91336437	Zm00001d036531	6	91287268	91293442	OB-fold nucleic acid binding domain containing protein
6_91336441	Zm00001d036531	6	91287268	91293442	OB-fold nucleic acid binding domain containing protein
6_91336453	Zm00001d036531	6	91287268	91293442	OB-fold nucleic acid binding domain containing protein
6_91336485	Zm00001d036531	6	91287268	91293442	OB-fold nucleic acid binding domain containing protein
6_91336437	Zm00001d036532	6	91297418	91306068	putative cysteine-rich receptor-like protein kinase 23
6_91336441	Zm00001d036532	6	91297418	91306068	putative cysteine-rich receptor-like protein kinase 23
6_91336453	Zm00001d036532	6	91297418	91306068	putative cysteine-rich receptor-like protein kinase 23
6_91336485	Zm00001d036532	6	91297418	91306068	putative cysteine-rich receptor-like protein kinase 23
6_91336437	Zm00001d036533	6	91324082	91328565	Ternary complex factor MIP1-like
6_91336441	Zm00001d036533	6	91324082	91328565	Ternary complex factor MIP1-like
6_91336453	Zm00001d036533	6	91324082	91328565	Ternary complex factor MIP1-like
6_91336485	Zm00001d036533	6	91324082	91328565	Ternary complex factor MIP1-like
6_91336437	Zm00001d036534	6	91330782	91336849	tyrosine-sulfated glycopeptide receptor 1
6_91336441	Zm00001d036534	6	91330782	91336849	tyrosine-sulfated glycopeptide receptor 1
6_91336453	Zm00001d036534	6	91330782	91336849	tyrosine-sulfated glycopeptide receptor 1
6_91336485	Zm00001d036534	6	91330782	91336849	tyrosine-sulfated glycopeptide receptor 1
6_91336437	Zm00001d036535	6	91338946	91340275	oxygen-evolving enhancer protein 1
6_91336441	Zm00001d036535	6	91338946	91340275	oxygen-evolving enhancer protein 1
6_91336453	Zm00001d036535	6	91338946	91340275	oxygen-evolving enhancer protein 1
6_91336485	Zm00001d036535	6	91338946	91340275	oxygen-evolving enhancer protein 1
6_91336437	Zm00001d036536	6	91341686	91342279	putative AP2/EREBP transcription factor superfamily protein
6_91336441	Zm00001d036536	6	91341686	91342279	putative AP2/EREBP transcription factor superfamily protein
6_91336453	Zm00001d036536	6	91341686	91342279	putative AP2/EREBP transcription factor superfamily protein
6_91336485	Zm00001d036536	6	91341686	91342279	putative AP2/EREBP transcription factor superfamily protein
6_112978461	Zm00001d037115	6	112916637	112925689	choline/ethanolaminephosphotransferase 1
6_112978461	Zm00001d037117	6	112965440	112967072	growth-regulating factor 7-like
6_112978461	Zm00001d037118	6	112978409	112979673	PL transcription factor
6_112978461	Zm00001d037120	6	113001513	113006425	mechanosensitive ion channel protein 10
6_125857334	Zm00001d037452	6	125852724	125855892	B-cell receptor-associated 31-like
6_125857341	Zm00001d037452	6	125852724	125855892	B-cell receptor-associated 31-like
6_125857334	Zm00001d037453	6	125870108	125872775	uncharacterized LOC100191184
6_125857341	Zm00001d037453	6	125870108	125872775	uncharacterized LOC100191184
6_125857334	Zm00001d037455	6	125931590	125933956	N-(5'-phosphoribosyl)anthranilate isomerase
6_125857341	Zm00001d037455	6	125931590	125933956	N-(5'-phosphoribosyl)anthranilate isomerase
6_132805725	Zm00001d037643	6	132724336	132727573	phospholipase D alpha 1
6_132805735	Zm00001d037643	6	132724336	132727573	phospholipase D alpha 1
6_132805760	Zm00001d037643	6	132724336	132727573	phospholipase D alpha 1
6_132805725	Zm00001d037644	6	132737331	132738086	Putative membrane lipoprotein
6_132805735	Zm00001d037644	6	132737331	132738086	Putative membrane lipoprotein
6_132805760	Zm00001d037644	6	132737331	132738086	Putative membrane lipoprotein
6_132805725	Zm00001d037648	6	132796567	132805878	putative disease resistance RPP13-like protein 3
6_132805735	Zm00001d037648	6	132796567	132805878	putative disease resistance RPP13-like protein 3
6_132805760	Zm00001d037648	6	132796567	132805878	putative disease resistance RPP13-like protein 3
6_132805725	Zm00001d037650	6	132828573	132836981	uncharacterized LOC103631437
6_132805735	Zm00001d037650	6	132828573	132836981	uncharacterized LOC103631437
6_132805760	Zm00001d037650	6	132828573	132836981	uncharacterized LOC103631437
6_143869283	Zm00001d037966	6	143777350	143782102	fiber protein Fb2
6_143871961	Zm00001d037966	6	143777350	143782102	fiber protein Fb2
6_143871983	Zm00001d037966	6	143777350	143782102	fiber protein Fb2
6_143869283	Zm00001d037967	6	143821245	143826772	CAAX prenyl protease 2
6_143871961	Zm00001d037967	6	143821245	143826772	CAAX prenyl protease 2
6_143871983	Zm00001d037967	6	143821245	143826772	CAAX prenyl protease 2
6_143869283	Zm00001d037968	6	143834712	143836988	PAR1 protein
6_143871961	Zm00001d037968	6	143834712	143836988	PAR1 protein
6_143871983	Zm00001d037968	6	143834712	143836988	PAR1 protein
6_143869283	Zm00001d037970	6	143865088	143884774	cation-chloride cotransporter 1
6_143871961	Zm00001d037970	6	143865088	143884774	cation-chloride cotransporter 1
6_143871983	Zm00001d037970	6	143865088	143884774	cation-chloride cotransporter 1
6_143869283	Zm00001d037971	6	143885595	143894219	FHA domain-containing protein DDL
6_143871961	Zm00001d037971	6	143885595	143894219	FHA domain-containing protein DDL
6_143871983	Zm00001d037971	6	143885595	143894219	FHA domain-containing protein DDL
6_143869283	Zm00001d037972	6	143911485	143913119	60S ribosomal protein L29
6_143871961	Zm00001d037972	6	143911485	143913119	60S ribosomal protein L29
6_143871983	Zm00001d037972	6	143911485	143913119	60S ribosomal protein L29
6_143869283	Zm00001d037973	6	143915647	143918223	putative receptor protein kinase ZmPK1
6_143871961	Zm00001d037973	6	143915647	143918223	putative receptor protein kinase ZmPK1
6_143871983	Zm00001d037973	6	143915647	143918223	putative receptor protein kinase ZmPK1
6_143869283	Zm00001d037974	6	143924167	143932622	PIT1
6_143871961	Zm00001d037974	6	143924167	143932622	PIT1
6_143871983	Zm00001d037974	6	143924167	143932622	PIT1
6_143869283	Zm00001d037975	6	143931547	143937625	ATP binding protein isoform 1
6_143871961	Zm00001d037975	6	143931547	143937625	ATP binding protein isoform 1
6_143871983	Zm00001d037975	6	143931547	143937625	ATP binding protein isoform 1
6_143869283	Zm00001d037976	6	143943587	143951372	uncharacterized LOC100280235
6_143871961	Zm00001d037976	6	143943587	143951372	uncharacterized LOC100280235
6_143871983	Zm00001d037976	6	143943587	143951372	uncharacterized LOC100280235
6_143869283	Zm00001d037977	6	143961401	143977349	uncharacterized LOC109940566
6_143871961	Zm00001d037977	6	143961401	143977349	uncharacterized LOC109940566
6_143871983	Zm00001d037977	6	143961401	143977349	uncharacterized LOC109940566
6_145168615	Zm00001d038011	6	145087794	145089407	uncharacterized LOC109940636
6_145168620	Zm00001d038011	6	145087794	145089407	uncharacterized LOC109940636
6_145168727	Zm00001d038011	6	145087794	145089407	uncharacterized LOC109940636
6_145168730	Zm00001d038011	6	145087794	145089407	uncharacterized LOC109940636
6_145168743	Zm00001d038011	6	145087794	145089407	uncharacterized LOC109940636
6_145169346	Zm00001d038011	6	145087794	145089407	uncharacterized LOC109940636
6_145169438	Zm00001d038011	6	145087794	145089407	uncharacterized LOC109940636
6_145169882	Zm00001d038011	6	145087794	145089407	uncharacterized LOC109940636
6_145170362	Zm00001d038011	6	145087794	145089407	uncharacterized LOC109940636
6_145170457	Zm00001d038011	6	145087794	145089407	uncharacterized LOC109940636
6_145170761	Zm00001d038011	6	145087794	145089407	uncharacterized LOC109940636
6_145170849	Zm00001d038011	6	145087794	145089407	uncharacterized LOC109940636
6_145168615	Zm00001d038012	6	145094748	145101745	DUF538 family protein
6_145168620	Zm00001d038012	6	145094748	145101745	DUF538 family protein
6_145168727	Zm00001d038012	6	145094748	145101745	DUF538 family protein
6_145168730	Zm00001d038012	6	145094748	145101745	DUF538 family protein
6_145168743	Zm00001d038012	6	145094748	145101745	DUF538 family protein
6_145169346	Zm00001d038012	6	145094748	145101745	DUF538 family protein
6_145169438	Zm00001d038012	6	145094748	145101745	DUF538 family protein
6_145169882	Zm00001d038012	6	145094748	145101745	DUF538 family protein
6_145170362	Zm00001d038012	6	145094748	145101745	DUF538 family protein
6_145170457	Zm00001d038012	6	145094748	145101745	DUF538 family protein
6_145170761	Zm00001d038012	6	145094748	145101745	DUF538 family protein
6_145170849	Zm00001d038012	6	145094748	145101745	DUF538 family protein
6_145168615	Zm00001d038013	6	145148378	145149283	LOB domain-containing protein 12
6_145168620	Zm00001d038013	6	145148378	145149283	LOB domain-containing protein 12
6_145168727	Zm00001d038013	6	145148378	145149283	LOB domain-containing protein 12
6_145168730	Zm00001d038013	6	145148378	145149283	LOB domain-containing protein 12
6_145168743	Zm00001d038013	6	145148378	145149283	LOB domain-containing protein 12
6_145169346	Zm00001d038013	6	145148378	145149283	LOB domain-containing protein 12
6_145169438	Zm00001d038013	6	145148378	145149283	LOB domain-containing protein 12
6_145169882	Zm00001d038013	6	145148378	145149283	LOB domain-containing protein 12
6_145170362	Zm00001d038013	6	145148378	145149283	LOB domain-containing protein 12
6_145170457	Zm00001d038013	6	145148378	145149283	LOB domain-containing protein 12
6_145170761	Zm00001d038013	6	145148378	145149283	LOB domain-containing protein 12
6_145170849	Zm00001d038013	6	145148378	145149283	LOB domain-containing protein 12
6_145168615	Zm00001d038015	6	145193067	145193978	agamous-like MADS-box protein AGL61
6_145168620	Zm00001d038015	6	145193067	145193978	agamous-like MADS-box protein AGL61
6_145168727	Zm00001d038015	6	145193067	145193978	agamous-like MADS-box protein AGL61
6_145168730	Zm00001d038015	6	145193067	145193978	agamous-like MADS-box protein AGL61
6_145168743	Zm00001d038015	6	145193067	145193978	agamous-like MADS-box protein AGL61
6_145169346	Zm00001d038015	6	145193067	145193978	agamous-like MADS-box protein AGL61
6_145169438	Zm00001d038015	6	145193067	145193978	agamous-like MADS-box protein AGL61
6_145169882	Zm00001d038015	6	145193067	145193978	agamous-like MADS-box protein AGL61
6_145170362	Zm00001d038015	6	145193067	145193978	agamous-like MADS-box protein AGL61
6_145170457	Zm00001d038015	6	145193067	145193978	agamous-like MADS-box protein AGL61
6_145170761	Zm00001d038015	6	145193067	145193978	agamous-like MADS-box protein AGL61
6_145170849	Zm00001d038015	6	145193067	145193978	agamous-like MADS-box protein AGL61
6_145273310	Zm00001d038015	6	145193067	145193978	agamous-like MADS-box protein AGL61
6_145273317	Zm00001d038015	6	145193067	145193978	agamous-like MADS-box protein AGL61
6_145273405	Zm00001d038015	6	145193067	145193978	agamous-like MADS-box protein AGL61
6_145273424	Zm00001d038015	6	145193067	145193978	agamous-like MADS-box protein AGL61
6_145168615	Zm00001d038016	6	145258369	145259274	protein G1-like7
6_145168620	Zm00001d038016	6	145258369	145259274	protein G1-like7
6_145168727	Zm00001d038016	6	145258369	145259274	protein G1-like7
6_145168730	Zm00001d038016	6	145258369	145259274	protein G1-like7
6_145168743	Zm00001d038016	6	145258369	145259274	protein G1-like7
6_145169346	Zm00001d038016	6	145258369	145259274	protein G1-like7
6_145169438	Zm00001d038016	6	145258369	145259274	protein G1-like7
6_145169882	Zm00001d038016	6	145258369	145259274	protein G1-like7
6_145170362	Zm00001d038016	6	145258369	145259274	protein G1-like7
6_145170457	Zm00001d038016	6	145258369	145259274	protein G1-like7
6_145170761	Zm00001d038016	6	145258369	145259274	protein G1-like7
6_145170849	Zm00001d038016	6	145258369	145259274	protein G1-like7
6_145273310	Zm00001d038016	6	145258369	145259274	protein G1-like7
6_145273317	Zm00001d038016	6	145258369	145259274	protein G1-like7
6_145273405	Zm00001d038016	6	145258369	145259274	protein G1-like7
6_145273424	Zm00001d038016	6	145258369	145259274	protein G1-like7
6_145273310	Zm00001d038018	6	145331645	145332719	Glutaredoxin family protein
6_145273317	Zm00001d038018	6	145331645	145332719	Glutaredoxin family protein
6_145273405	Zm00001d038018	6	145331645	145332719	Glutaredoxin family protein
6_145273424	Zm00001d038018	6	145331645	145332719	Glutaredoxin family protein
6_158516515	Zm00001d038484	6	158474752	158475523	uncharacterized LOC100275543
6_158516532	Zm00001d038484	6	158474752	158475523	uncharacterized LOC100275543
6_158516674	Zm00001d038484	6	158474752	158475523	uncharacterized LOC100275543
6_158516698	Zm00001d038484	6	158474752	158475523	uncharacterized LOC100275543
6_158516732	Zm00001d038484	6	158474752	158475523	uncharacterized LOC100275543
6_158516515	Zm00001d038486	6	158501038	158506272	thioredoxin H5
6_158516532	Zm00001d038486	6	158501038	158506272	thioredoxin H5
6_158516674	Zm00001d038486	6	158501038	158506272	thioredoxin H5
6_158516698	Zm00001d038486	6	158501038	158506272	thioredoxin H5
6_158516732	Zm00001d038486	6	158501038	158506272	thioredoxin H5
6_158516515	Zm00001d038487	6	158506547	158512560	probable inactive receptor kinase At5g58300
6_158516532	Zm00001d038487	6	158506547	158512560	probable inactive receptor kinase At5g58300
6_158516674	Zm00001d038487	6	158506547	158512560	probable inactive receptor kinase At5g58300
6_158516698	Zm00001d038487	6	158506547	158512560	probable inactive receptor kinase At5g58300
6_158516732	Zm00001d038487	6	158506547	158512560	probable inactive receptor kinase At5g58300
6_158516515	Zm00001d038489	6	158517969	158522683	uncharacterized LOC100281603
6_158516532	Zm00001d038489	6	158517969	158522683	uncharacterized LOC100281603
6_158516674	Zm00001d038489	6	158517969	158522683	uncharacterized LOC100281603
6_158516698	Zm00001d038489	6	158517969	158522683	uncharacterized LOC100281603
6_158516732	Zm00001d038489	6	158517969	158522683	uncharacterized LOC100281603
6_158516515	Zm00001d038490	6	158527082	158528668	uncharacterized LOC100501172
6_158516532	Zm00001d038490	6	158527082	158528668	uncharacterized LOC100501172
6_158516674	Zm00001d038490	6	158527082	158528668	uncharacterized LOC100501172
6_158516698	Zm00001d038490	6	158527082	158528668	uncharacterized LOC100501172
6_158516732	Zm00001d038490	6	158527082	158528668	uncharacterized LOC100501172
6_158516515	Zm00001d038491	6	158530754	158533955	Acetyltransferase NSI
6_158516532	Zm00001d038491	6	158530754	158533955	Acetyltransferase NSI
6_158516674	Zm00001d038491	6	158530754	158533955	Acetyltransferase NSI
6_158516698	Zm00001d038491	6	158530754	158533955	Acetyltransferase NSI
6_158516732	Zm00001d038491	6	158530754	158533955	Acetyltransferase NSI
6_158516515	Zm00001d038493	6	158542346	158546771	uncharacterized LOC103630496
6_158516532	Zm00001d038493	6	158542346	158546771	uncharacterized LOC103630496
6_158516674	Zm00001d038493	6	158542346	158546771	uncharacterized LOC103630496
6_158516698	Zm00001d038493	6	158542346	158546771	uncharacterized LOC103630496
6_158516732	Zm00001d038493	6	158542346	158546771	uncharacterized LOC103630496
6_158516515	Zm00001d038494	6	158547372	158556691	probable LRR receptor-like serine/threonine-protein kinase At1g06840
6_158516532	Zm00001d038494	6	158547372	158556691	probable LRR receptor-like serine/threonine-protein kinase At1g06840
6_158516674	Zm00001d038494	6	158547372	158556691	probable LRR receptor-like serine/threonine-protein kinase At1g06840
6_158516698	Zm00001d038494	6	158547372	158556691	probable LRR receptor-like serine/threonine-protein kinase At1g06840
6_158516732	Zm00001d038494	6	158547372	158556691	probable LRR receptor-like serine/threonine-protein kinase At1g06840
6_158516515	Zm00001d038496	6	158593950	158595274	uncharacterized LOC103630502
6_158516532	Zm00001d038496	6	158593950	158595274	uncharacterized LOC103630502
6_158516674	Zm00001d038496	6	158593950	158595274	uncharacterized LOC103630502
6_158516698	Zm00001d038496	6	158593950	158595274	uncharacterized LOC103630502
6_158516732	Zm00001d038496	6	158593950	158595274	uncharacterized LOC103630502
6_158516515	Zm00001d038498	6	158611864	158612328	DNA-binding bromodomain-containing protein
6_158516532	Zm00001d038498	6	158611864	158612328	DNA-binding bromodomain-containing protein
6_158516674	Zm00001d038498	6	158611864	158612328	DNA-binding bromodomain-containing protein
6_158516698	Zm00001d038498	6	158611864	158612328	DNA-binding bromodomain-containing protein
6_158516732	Zm00001d038498	6	158611864	158612328	DNA-binding bromodomain-containing protein
6_162389341	Zm00001d038672	6	162349398	162358421	serine/threonine-protein kinase tricorner-like
6_162389341	Zm00001d038673	6	162361472	162373818	uncharacterized LOC100381551
6_162389341	Zm00001d038675	6	162375302	162385552	SEC14 cytosolic factor family protein / phosphoglyceride transfer family protein
6_162389341	Zm00001d038676	6	162387696	162391572	probable xyloglucan glycosyltransferase 7
6_162389341	Zm00001d038678	6	162432307	162441044	uncharacterized LOC100191662
6_162389341	Zm00001d038680	6	162442729	162443088	uncharacterized LOC100278406
6_162389341	Zm00001d038681	6	162449712	162452059	hypothetical protein
6_162389341	Zm00001d038682	6	162456348	162458601	GPI-anchored protein
6_166661515	Zm00001d038893	6	166566409	166573551	replication factor A 51 kDa subunit
6_166661515	Zm00001d038894	6	166576973	166590299	uncharacterized LOC100281683
6_166661515	Zm00001d038896	6	166661658	166665264	hypothetical protein
6_166661515	Zm00001d038897	6	166669163	166674601	Short-chain dehydrogenase/reductase SDRA
6_166661515	Zm00001d038902	6	166729578	166735664	uncharacterized LOC103630686
6_166661515	Zm00001d038903	6	166750125	166754016	peptidyl-tRNA hydrolase mitochondrial
6_166661515	Zm00001d038904	6	166755499	166757076	threonine synthase chloroplastic-like
6_166875885	Zm00001d038907	6	166776865	166778085	putative AP2/EREBP transcription factor superfamily protein
6_166875885	Zm00001d038908	6	166802962	166806226	Lipid phosphate phosphatase 2
6_166875885	Zm00001d038909	6	166809707	166813310	E3 ubiquitin-protein ligase Arkadia
6_166875885	Zm00001d038910	6	166848168	166849957	seed maturation protein
6_166875885	Zm00001d038911	6	166851524	166851829	nonspecific lipid-transfer protein
6_166875885	Zm00001d038913	6	166868333	166868629	nonspecific lipid-transfer protein AKCS9
6_166875885	Zm00001d038914	6	166871193	166875978	Sm-like protein LSM8
6_166875885	Zm00001d038915	6	166879015	166882711	LEAF RUST 10 DISEASE-RESISTANCE LOCUS RECEPTOR-LIKE PROTEIN KINASE-like 1.2
6_166875885	Zm00001d038916	6	166888284	166895783	zinc finger protein-related
6_166875885	Zm00001d038917	6	166896688	166899871	ARM repeat superfamily protein
6_166875885	Zm00001d038918	6	166901843	166903348	uncharacterized LOC111347728
6_166875885	Zm00001d038920	6	166933133	166934403	transcription initiation factor TFIID subunit 4
6_166875885	Zm00001d038921	6	166949706	166950815	adenylate isopentenyltransferase
7_1464280	Zm00001d018629	7	1372027	1372659	dirigent-like protein pDIR3
7_1464280	Zm00001d018631	7	1374181	1374933	Dirigent protein 11
7_1464280	Zm00001d018633	7	1389242	1390195	uncharacterized LOC100272732
7_1464280	Zm00001d018634	7	1391301	1395097	hypothetical protein
7_1464280	Zm00001d018635	7	1397149	1400223	phytosulfokine receptor 2
7_1464280	Zm00001d018636	7	1401157	1403921	hypothetical protein
7_1464280	Zm00001d018637	7	1406045	1411107	uncharacterized LOC100277954
7_1464280	Zm00001d018638	7	1410785	1413063	putative MATE efflux family protein
7_1464280	Zm00001d018641	7	1462744	1464165	heat shock protein 3
7_1464280	Zm00001d018642	7	1465054	1470400	uncharacterized LOC100280358
7_5404965	Zm00001d018792	7	5330584	5347005	WPP domain-associated protein
7_5404965	Zm00001d018793	7	5330868	5333252	ATPase
7_5404965	Zm00001d018794	7	5353809	5359209	Ferredoxin--NADP reductase
7_5404965	Zm00001d018795	7	5365547	5386515	187-kDa microtubule-associated protein AIR9
7_5404965	Zm00001d018796	7	5386556	5387686	High-light-induced protein chloroplastic
7_5404965	Zm00001d018797	7	5387875	5388613	photosystem I reaction center 6
7_5404965	Zm00001d018798	7	5392478	5399337	uncharacterized LOC100273929
7_5404965	Zm00001d018799	7	5403982	5408414	CBL-interacting serine/threonine-protein kinase 23
7_8480116	Zm00001d018890	7	8471827	8478339	putative transcriptional regulator SLK2
7_8480116	Zm00001d018891	7	8478320	8494304	probable polyribonucleotide nucleotidyltransferase 1 chloroplastic
7_8480116	Zm00001d018893	7	8550675	8553230	translation initiation factor IF-2
7_8480116	Zm00001d018894	7	8554885	8562634	C2H2 type zf-met: zinc-finger protein
7_17757709	Zm00001d019116	7	17758679	17759647	ethylene-responsive transcription factor ABI4
7_17757774	Zm00001d019116	7	17758679	17759647	ethylene-responsive transcription factor ABI4
7_17757709	Zm00001d019117	7	17793574	17795478	hypothetical protein
7_17757774	Zm00001d019117	7	17793574	17795478	hypothetical protein
7_24819505	Zm00001d019263	7	24733594	24740125	protein phosphatase inhibitor 2 containing protein
7_24819505	Zm00001d019265	7	24771102	24772823	uncharacterized LOC100384470
7_24819505	Zm00001d019266	7	24811760	24822600	glucose-1-phosphate adenylyltransferase large subunit 3 precursor-like
7_24951358	Zm00001d019268	7	25022032	25030928	Protein LAZ1
7_24951358	Zm00001d019269	7	25031182	25032498	Pentatricopeptide repeat-containing protein
7_101029670	Zm00001d020225	7	100911743	100932200	aminopeptidase M1-C
7_101029670	Zm00001d020227	7	101004708	101009836	transducin family protein / WD-40 repeat family protein
7_119715445	Zm00001d020506	7	119725308	119728580	26S proteasome non-ATPase regulatory subunit 9
7_119715445	Zm00001d020511	7	119798832	119803132	Ubiquitin-NEDD8-like protein RUB1
7_119715445	Zm00001d020512	7	119803166	119808874	BTB/POZ domain-containing protein NPY1
7_125696257	Zm00001d020629	7	125593248	125599292	uncharacterized LOC100285835
7_131040614	Zm00001d020748	7	131101945	131106713	uncharacterized LOC100278143
7_138388880	Zm00001d020976	7	138349670	138351460	hypothetical protein
7_138388880	Zm00001d020977	7	138407898	138409603	hypothetical protein
7_138388880	Zm00001d020978	7	138410439	138455911	helicase SEN1
7_171444530	Zm00001d022153	7	171356492	171370857	uncharacterized LOC100274608
7_171444530	Zm00001d022155	7	171391092	171396068	protein STRUBBELIG-RECEPTOR FAMILY 6
7_171444530	Zm00001d022159	7	171435935	171439485	FYVE zinc finger family protein
7_171444530	Zm00001d022160	7	171442295	171444896	caltractin
7_171444530	Zm00001d022161	7	171452423	171456738	Putative paramyosin
7_171444530	Zm00001d022164	7	171495212	171498168	thioredoxin-like protein 4B
7_171444530	Zm00001d022166	7	171503608	171509248	uncharacterized LOC100280531
7_173954235	Zm00001d022262	7	173865214	173867192	putative cytochrome P450 superfamily protein
7_173954235	Zm00001d022265	7	173955793	173957584	uncharacterized LOC107521957
7_173954235	Zm00001d022266	7	173958884	173960008	uncharacterized LOC100273696
7_173954235	Zm00001d022267	7	173985600	174005193	chromatin remodeling factor18
7_173954235	Zm00001d022269	7	174017621	174023563	Ribosomal protein L7Ae/L30e/S12e/Gadd45 family protein
8_4636832	Zm00001d008298	8	4550744	4552774	pentatricopeptide repeat protein
8_4636832	Zm00001d008299	8	4564526	4566716	peroxidase 72
8_4636832	Zm00001d008300	8	4575727	4577201	peroxidase 9
8_4636832	Zm00001d008303	8	4663514	4670526	electron transfer flavoprotein subunit alpha mitochondrial
8_4636832	Zm00001d008305	8	4713419	4715161	TRAM LAG1 and CLN8 (TLC) lipid-sensing domain containing protein
8_21225278	Zm00001d008808	8	21238766	21240538	transcription factor MYB1R1
8_21225303	Zm00001d008808	8	21238766	21240538	transcription factor MYB1R1
8_21225447	Zm00001d008808	8	21238766	21240538	transcription factor MYB1R1
8_67679723	Zm00001d009503	8	67746876	67752942	uncharacterized LOC100193630
8_67679723	Zm00001d009504	8	67753774	67762948	dynamin-related protein 5A
8_93738546	Zm00001d009993	8	93658817	93659596	plant-specific domain TIGR01568 family protein
8_93738579	Zm00001d009993	8	93658817	93659596	plant-specific domain TIGR01568 family protein
8_93738618	Zm00001d009993	8	93658817	93659596	plant-specific domain TIGR01568 family protein
8_93738790	Zm00001d009993	8	93658817	93659596	plant-specific domain TIGR01568 family protein
8_93738833	Zm00001d009993	8	93658817	93659596	plant-specific domain TIGR01568 family protein
8_93738546	Zm00001d009994	8	93778552	93782184	uncharacterized LOC107325938
8_93738579	Zm00001d009994	8	93778552	93782184	uncharacterized LOC107325938
8_93738618	Zm00001d009994	8	93778552	93782184	uncharacterized LOC107325938
8_93738790	Zm00001d009994	8	93778552	93782184	uncharacterized LOC107325938
8_93738833	Zm00001d009994	8	93778552	93782184	uncharacterized LOC107325938
8_117238782	Zm00001d010476	8	117146840	117163644	hypothetical protein
8_117239201	Zm00001d010476	8	117146840	117163644	hypothetical protein
8_117239306	Zm00001d010476	8	117146840	117163644	hypothetical protein
8_117239364	Zm00001d010476	8	117146840	117163644	hypothetical protein
8_117238782	Zm00001d010478	8	117172758	117177215	peroxisomal carrier protein
8_117239201	Zm00001d010478	8	117172758	117177215	peroxisomal carrier protein
8_117239306	Zm00001d010478	8	117172758	117177215	peroxisomal carrier protein
8_117239364	Zm00001d010478	8	117172758	117177215	peroxisomal carrier protein
8_117238782	Zm00001d010480	8	117336587	117344203	Protein binding protein
8_117239201	Zm00001d010480	8	117336587	117344203	Protein binding protein
8_117239306	Zm00001d010480	8	117336587	117344203	Protein binding protein
8_117239364	Zm00001d010480	8	117336587	117344203	Protein binding protein
8_120486717	Zm00001d010564	8	120465369	120489619	uncharacterized LOC100278125
8_120486725	Zm00001d010564	8	120465369	120489619	uncharacterized LOC100278125
8_120486777	Zm00001d010564	8	120465369	120489619	uncharacterized LOC100278125
8_120486717	Zm00001d010566	8	120517493	120519263	40S ribosomal protein S23
8_120486725	Zm00001d010566	8	120517493	120519263	40S ribosomal protein S23
8_120486777	Zm00001d010566	8	120517493	120519263	40S ribosomal protein S23
8_120486717	Zm00001d010567	8	120521843	120553693	probable DNA helicase MCM8
8_120486725	Zm00001d010567	8	120521843	120553693	probable DNA helicase MCM8
8_120486777	Zm00001d010567	8	120521843	120553693	probable DNA helicase MCM8
8_128641888	Zm00001d010811	8	128600595	128623332	SNF1-related protein kinase catalytic subunit alpha KIN10
8_128642051	Zm00001d010811	8	128600595	128623332	SNF1-related protein kinase catalytic subunit alpha KIN10
8_128642575	Zm00001d010811	8	128600595	128623332	SNF1-related protein kinase catalytic subunit alpha KIN10
8_128642895	Zm00001d010811	8	128600595	128623332	SNF1-related protein kinase catalytic subunit alpha KIN10
8_128643777	Zm00001d010811	8	128600595	128623332	SNF1-related protein kinase catalytic subunit alpha KIN10
8_128646010	Zm00001d010811	8	128600595	128623332	SNF1-related protein kinase catalytic subunit alpha KIN10
8_128664933	Zm00001d010811	8	128600595	128623332	SNF1-related protein kinase catalytic subunit alpha KIN10
8_128641888	Zm00001d010812	8	128602960	128604732	heat stress transcription factor A-4d
8_128642051	Zm00001d010812	8	128602960	128604732	heat stress transcription factor A-4d
8_128642575	Zm00001d010812	8	128602960	128604732	heat stress transcription factor A-4d
8_128642895	Zm00001d010812	8	128602960	128604732	heat stress transcription factor A-4d
8_128643777	Zm00001d010812	8	128602960	128604732	heat stress transcription factor A-4d
8_128646010	Zm00001d010812	8	128602960	128604732	heat stress transcription factor A-4d
8_128664933	Zm00001d010812	8	128602960	128604732	heat stress transcription factor A-4d
8_128641888	Zm00001d010813	8	128624529	128626084	leucine-rich repeat receptor-like kinase protein FLORAL ORGAN NUMBER1
8_128642051	Zm00001d010813	8	128624529	128626084	leucine-rich repeat receptor-like kinase protein FLORAL ORGAN NUMBER1
8_128642575	Zm00001d010813	8	128624529	128626084	leucine-rich repeat receptor-like kinase protein FLORAL ORGAN NUMBER1
8_128642895	Zm00001d010813	8	128624529	128626084	leucine-rich repeat receptor-like kinase protein FLORAL ORGAN NUMBER1
8_128643777	Zm00001d010813	8	128624529	128626084	leucine-rich repeat receptor-like kinase protein FLORAL ORGAN NUMBER1
8_128646010	Zm00001d010813	8	128624529	128626084	leucine-rich repeat receptor-like kinase protein FLORAL ORGAN NUMBER1
8_128664933	Zm00001d010813	8	128624529	128626084	leucine-rich repeat receptor-like kinase protein FLORAL ORGAN NUMBER1
8_128641888	Zm00001d010814	8	128678323	128678739	uncharacterized LOC100284155
8_128642051	Zm00001d010814	8	128678323	128678739	uncharacterized LOC100284155
8_128642575	Zm00001d010814	8	128678323	128678739	uncharacterized LOC100284155
8_128642895	Zm00001d010814	8	128678323	128678739	uncharacterized LOC100284155
8_128643777	Zm00001d010814	8	128678323	128678739	uncharacterized LOC100284155
8_128646010	Zm00001d010814	8	128678323	128678739	uncharacterized LOC100284155
8_128664933	Zm00001d010814	8	128678323	128678739	uncharacterized LOC100284155
8_128641888	Zm00001d010815	8	128686829	128689613	flowering locus K homology domain
8_128642051	Zm00001d010815	8	128686829	128689613	flowering locus K homology domain
8_128642575	Zm00001d010815	8	128686829	128689613	flowering locus K homology domain
8_128642895	Zm00001d010815	8	128686829	128689613	flowering locus K homology domain
8_128643777	Zm00001d010815	8	128686829	128689613	flowering locus K homology domain
8_128646010	Zm00001d010815	8	128686829	128689613	flowering locus K homology domain
8_128664933	Zm00001d010815	8	128686829	128689613	flowering locus K homology domain
8_128641888	Zm00001d010816	8	128720707	128725365	Inner membrane protein oxaA
8_128642051	Zm00001d010816	8	128720707	128725365	Inner membrane protein oxaA
8_128642575	Zm00001d010816	8	128720707	128725365	Inner membrane protein oxaA
8_128642895	Zm00001d010816	8	128720707	128725365	Inner membrane protein oxaA
8_128643777	Zm00001d010816	8	128720707	128725365	Inner membrane protein oxaA
8_128646010	Zm00001d010816	8	128720707	128725365	Inner membrane protein oxaA
8_128664933	Zm00001d010816	8	128720707	128725365	Inner membrane protein oxaA
8_128641888	Zm00001d010818	8	128726095	128728727	uncharacterized LOC100277841
8_128642051	Zm00001d010818	8	128726095	128728727	uncharacterized LOC100277841
8_128642575	Zm00001d010818	8	128726095	128728727	uncharacterized LOC100277841
8_128642895	Zm00001d010818	8	128726095	128728727	uncharacterized LOC100277841
8_128643777	Zm00001d010818	8	128726095	128728727	uncharacterized LOC100277841
8_128646010	Zm00001d010818	8	128726095	128728727	uncharacterized LOC100277841
8_128664933	Zm00001d010818	8	128726095	128728727	uncharacterized LOC100277841
8_128641888	Zm00001d010819	8	128731751	128732017	hypothetical protein
8_128642051	Zm00001d010819	8	128731751	128732017	hypothetical protein
8_128642575	Zm00001d010819	8	128731751	128732017	hypothetical protein
8_128642895	Zm00001d010819	8	128731751	128732017	hypothetical protein
8_128643777	Zm00001d010819	8	128731751	128732017	hypothetical protein
8_128646010	Zm00001d010819	8	128731751	128732017	hypothetical protein
8_128664933	Zm00001d010819	8	128731751	128732017	hypothetical protein
8_128641888	Zm00001d010821	8	128734662	128743577	starch synthase IV
8_128642051	Zm00001d010821	8	128734662	128743577	starch synthase IV
8_128642575	Zm00001d010821	8	128734662	128743577	starch synthase IV
8_128642895	Zm00001d010821	8	128734662	128743577	starch synthase IV
8_128643777	Zm00001d010821	8	128734662	128743577	starch synthase IV
8_128646010	Zm00001d010821	8	128734662	128743577	starch synthase IV
8_128664933	Zm00001d010821	8	128734662	128743577	starch synthase IV
8_136660981	Zm00001d011011	8	136569078	136571570	probable histone H2A variant 3
8_136660981	Zm00001d011012	8	136696728	136698348	hypothetical protein
8_175660159	Zm00001d012503	8	175558015	175570673	Nucleic acid-binding OB-fold-like protein
8_175661481	Zm00001d012503	8	175558015	175570673	Nucleic acid-binding OB-fold-like protein
8_175662857	Zm00001d012503	8	175558015	175570673	Nucleic acid-binding OB-fold-like protein
8_175660159	Zm00001d012504	8	175572544	175576928	Protein FATTY ACID EXPORT 3 chloroplastic
8_175661481	Zm00001d012504	8	175572544	175576928	Protein FATTY ACID EXPORT 3 chloroplastic
8_175662857	Zm00001d012504	8	175572544	175576928	Protein FATTY ACID EXPORT 3 chloroplastic
8_175660159	Zm00001d012505	8	175577410	175578506	WRKY transcription factor WRKY71
8_175661481	Zm00001d012505	8	175577410	175578506	WRKY transcription factor WRKY71
8_175662857	Zm00001d012505	8	175577410	175578506	WRKY transcription factor WRKY71
8_175660159	Zm00001d012507	8	175594122	175596874	uncharacterized LOC103636552
8_175661481	Zm00001d012507	8	175594122	175596874	uncharacterized LOC103636552
8_175662857	Zm00001d012507	8	175594122	175596874	uncharacterized LOC103636552
8_175660159	Zm00001d012508	8	175600736	175603784	WRKY22 - superfamily of TFs having WRKY and zinc finger domains
8_175661481	Zm00001d012508	8	175600736	175603784	WRKY22 - superfamily of TFs having WRKY and zinc finger domains
8_175662857	Zm00001d012508	8	175600736	175603784	WRKY22 - superfamily of TFs having WRKY and zinc finger domains
8_175660159	Zm00001d012509	8	175618869	175624876	clathrin heavy chain 1
8_175661481	Zm00001d012509	8	175618869	175624876	clathrin heavy chain 1
8_175662857	Zm00001d012509	8	175618869	175624876	clathrin heavy chain 1
8_175660159	Zm00001d012510	8	175694309	175696390	trans-cinnamate 4-monooxygenase
8_175661481	Zm00001d012510	8	175694309	175696390	trans-cinnamate 4-monooxygenase
8_175662857	Zm00001d012510	8	175694309	175696390	trans-cinnamate 4-monooxygenase
8_177872953	Zm00001d012645	8	177771286	177774387	cobalt import ATP-binding protein cbiO 2
8_177873327	Zm00001d012645	8	177771286	177774387	cobalt import ATP-binding protein cbiO 2
8_177873340	Zm00001d012645	8	177771286	177774387	cobalt import ATP-binding protein cbiO 2
8_177872953	Zm00001d012646	8	177775792	177778312	protein SPA chloroplastic
8_177873327	Zm00001d012646	8	177775792	177778312	protein SPA chloroplastic
8_177873340	Zm00001d012646	8	177775792	177778312	protein SPA chloroplastic
8_177875184	Zm00001d012646	8	177775792	177778312	protein SPA chloroplastic
8_177876706	Zm00001d012646	8	177775792	177778312	protein SPA chloroplastic
8_177876729	Zm00001d012646	8	177775792	177778312	protein SPA chloroplastic
8_177876997	Zm00001d012646	8	177775792	177778312	protein SPA chloroplastic
8_177877978	Zm00001d012646	8	177775792	177778312	protein SPA chloroplastic
8_177872953	Zm00001d012647	8	177797195	177800097	protein COQ10 A
8_177873327	Zm00001d012647	8	177797195	177800097	protein COQ10 A
8_177873340	Zm00001d012647	8	177797195	177800097	protein COQ10 A
8_177875184	Zm00001d012647	8	177797195	177800097	protein COQ10 A
8_177876706	Zm00001d012647	8	177797195	177800097	protein COQ10 A
8_177876729	Zm00001d012647	8	177797195	177800097	protein COQ10 A
8_177876997	Zm00001d012647	8	177797195	177800097	protein COQ10 A
8_177877978	Zm00001d012647	8	177797195	177800097	protein COQ10 A
8_177878620	Zm00001d012647	8	177797195	177800097	protein COQ10 A
8_177878792	Zm00001d012647	8	177797195	177800097	protein COQ10 A
8_177872953	Zm00001d012648	8	177801987	177803507	Core-2/I-branching beta-16-N-acetylglucosaminyltransferase family protein
8_177873327	Zm00001d012648	8	177801987	177803507	Core-2/I-branching beta-16-N-acetylglucosaminyltransferase family protein
8_177873340	Zm00001d012648	8	177801987	177803507	Core-2/I-branching beta-16-N-acetylglucosaminyltransferase family protein
8_177875184	Zm00001d012648	8	177801987	177803507	Core-2/I-branching beta-16-N-acetylglucosaminyltransferase family protein
8_177876706	Zm00001d012648	8	177801987	177803507	Core-2/I-branching beta-16-N-acetylglucosaminyltransferase family protein
8_177876729	Zm00001d012648	8	177801987	177803507	Core-2/I-branching beta-16-N-acetylglucosaminyltransferase family protein
8_177876997	Zm00001d012648	8	177801987	177803507	Core-2/I-branching beta-16-N-acetylglucosaminyltransferase family protein
8_177877978	Zm00001d012648	8	177801987	177803507	Core-2/I-branching beta-16-N-acetylglucosaminyltransferase family protein
8_177878620	Zm00001d012648	8	177801987	177803507	Core-2/I-branching beta-16-N-acetylglucosaminyltransferase family protein
8_177878792	Zm00001d012648	8	177801987	177803507	Core-2/I-branching beta-16-N-acetylglucosaminyltransferase family protein
8_177872953	Zm00001d012651	8	177871180	177879400	uncharacterized LOC100502202
8_177873327	Zm00001d012651	8	177871180	177879400	uncharacterized LOC100502202
8_177873340	Zm00001d012651	8	177871180	177879400	uncharacterized LOC100502202
8_177875184	Zm00001d012651	8	177871180	177879400	uncharacterized LOC100502202
8_177876706	Zm00001d012651	8	177871180	177879400	uncharacterized LOC100502202
8_177876729	Zm00001d012651	8	177871180	177879400	uncharacterized LOC100502202
8_177876997	Zm00001d012651	8	177871180	177879400	uncharacterized LOC100502202
8_177877978	Zm00001d012651	8	177871180	177879400	uncharacterized LOC100502202
8_177878620	Zm00001d012651	8	177871180	177879400	uncharacterized LOC100502202
8_177878792	Zm00001d012651	8	177871180	177879400	uncharacterized LOC100502202
9_10449497	Zm00001d045021	9	10449711	10457896	phosphopantothenoylcysteine decarboxylase
9_10449887	Zm00001d045021	9	10449711	10457896	phosphopantothenoylcysteine decarboxylase
9_10449964	Zm00001d045021	9	10449711	10457896	phosphopantothenoylcysteine decarboxylase
9_10450049	Zm00001d045021	9	10449711	10457896	phosphopantothenoylcysteine decarboxylase
9_10450062	Zm00001d045021	9	10449711	10457896	phosphopantothenoylcysteine decarboxylase
9_10450078	Zm00001d045021	9	10449711	10457896	phosphopantothenoylcysteine decarboxylase
9_10450091	Zm00001d045021	9	10449711	10457896	phosphopantothenoylcysteine decarboxylase
9_10452224	Zm00001d045021	9	10449711	10457896	phosphopantothenoylcysteine decarboxylase
9_10449497	Zm00001d045024	9	10462721	10464984	uncharacterized LOC100217125
9_10449887	Zm00001d045024	9	10462721	10464984	uncharacterized LOC100217125
9_10449964	Zm00001d045024	9	10462721	10464984	uncharacterized LOC100217125
9_10450049	Zm00001d045024	9	10462721	10464984	uncharacterized LOC100217125
9_10450062	Zm00001d045024	9	10462721	10464984	uncharacterized LOC100217125
9_10450078	Zm00001d045024	9	10462721	10464984	uncharacterized LOC100217125
9_10450091	Zm00001d045024	9	10462721	10464984	uncharacterized LOC100217125
9_10452224	Zm00001d045024	9	10462721	10464984	uncharacterized LOC100217125
9_10449497	Zm00001d045025	9	10466380	10471375	20 kDa chaperonin chloroplastic
9_10449887	Zm00001d045025	9	10466380	10471375	20 kDa chaperonin chloroplastic
9_10449964	Zm00001d045025	9	10466380	10471375	20 kDa chaperonin chloroplastic
9_10450049	Zm00001d045025	9	10466380	10471375	20 kDa chaperonin chloroplastic
9_10450062	Zm00001d045025	9	10466380	10471375	20 kDa chaperonin chloroplastic
9_10450078	Zm00001d045025	9	10466380	10471375	20 kDa chaperonin chloroplastic
9_10450091	Zm00001d045025	9	10466380	10471375	20 kDa chaperonin chloroplastic
9_10452224	Zm00001d045025	9	10466380	10471375	20 kDa chaperonin chloroplastic
9_10449497	Zm00001d045026	9	10505361	10517524	auxin response factor 16
9_10449887	Zm00001d045026	9	10505361	10517524	auxin response factor 16
9_10449964	Zm00001d045026	9	10505361	10517524	auxin response factor 16
9_10450049	Zm00001d045026	9	10505361	10517524	auxin response factor 16
9_10450062	Zm00001d045026	9	10505361	10517524	auxin response factor 16
9_10450078	Zm00001d045026	9	10505361	10517524	auxin response factor 16
9_10450091	Zm00001d045026	9	10505361	10517524	auxin response factor 16
9_10452224	Zm00001d045026	9	10505361	10517524	auxin response factor 16
9_31077676	Zm00001d045649	9	30986811	30987830	ribonucleoside-diphosphate reductase small chain
9_31077676	Zm00001d045650	9	31087032	31092256	Signal recognition particle protein
9_31077676	Zm00001d045651	9	31123468	31123860	uncharacterized LOC100382131
9_34091413	Zm00001d045703	9	33995167	34000710	uncharacterized LOC100384592
9_121569940	Zm00001d047192	9	121530758	121532387	5-pentadecatrienyl resorcinol O-methyltransferase
9_121569940	Zm00001d047194	9	121579799	121581288	5-pentadecatrienyl resorcinol O-methyltransferase
9_139131966	Zm00001d047676	9	139044389	139053878	uncharacterized LOC100383513
9_139131970	Zm00001d047676	9	139044389	139053878	uncharacterized LOC100383513
9_139132097	Zm00001d047676	9	139044389	139053878	uncharacterized LOC100383513
9_139132116	Zm00001d047676	9	139044389	139053878	uncharacterized LOC100383513
9_139132154	Zm00001d047676	9	139044389	139053878	uncharacterized LOC100383513
9_139132225	Zm00001d047676	9	139044389	139053878	uncharacterized LOC100383513
9_139132310	Zm00001d047676	9	139044389	139053878	uncharacterized LOC100383513
9_139132424	Zm00001d047676	9	139044389	139053878	uncharacterized LOC100383513
9_139132443	Zm00001d047676	9	139044389	139053878	uncharacterized LOC100383513
9_139132512	Zm00001d047676	9	139044389	139053878	uncharacterized LOC100383513
9_139132545	Zm00001d047676	9	139044389	139053878	uncharacterized LOC100383513
9_139132656	Zm00001d047676	9	139044389	139053878	uncharacterized LOC100383513
9_139132657	Zm00001d047676	9	139044389	139053878	uncharacterized LOC100383513
9_139132708	Zm00001d047676	9	139044389	139053878	uncharacterized LOC100383513
9_139131966	Zm00001d047677	9	139088455	139094438	kinesin-like protein KIN-14F
9_139131970	Zm00001d047677	9	139088455	139094438	kinesin-like protein KIN-14F
9_139132097	Zm00001d047677	9	139088455	139094438	kinesin-like protein KIN-14F
9_139132116	Zm00001d047677	9	139088455	139094438	kinesin-like protein KIN-14F
9_139132154	Zm00001d047677	9	139088455	139094438	kinesin-like protein KIN-14F
9_139132225	Zm00001d047677	9	139088455	139094438	kinesin-like protein KIN-14F
9_139132310	Zm00001d047677	9	139088455	139094438	kinesin-like protein KIN-14F
9_139132424	Zm00001d047677	9	139088455	139094438	kinesin-like protein KIN-14F
9_139132443	Zm00001d047677	9	139088455	139094438	kinesin-like protein KIN-14F
9_139132512	Zm00001d047677	9	139088455	139094438	kinesin-like protein KIN-14F
9_139132545	Zm00001d047677	9	139088455	139094438	kinesin-like protein KIN-14F
9_139132656	Zm00001d047677	9	139088455	139094438	kinesin-like protein KIN-14F
9_139132657	Zm00001d047677	9	139088455	139094438	kinesin-like protein KIN-14F
9_139132708	Zm00001d047677	9	139088455	139094438	kinesin-like protein KIN-14F
9_139131966	Zm00001d047679	9	139129905	139133566	uncharacterized LOC100283184
9_139131970	Zm00001d047679	9	139129905	139133566	uncharacterized LOC100283184
9_139132097	Zm00001d047679	9	139129905	139133566	uncharacterized LOC100283184
9_139132116	Zm00001d047679	9	139129905	139133566	uncharacterized LOC100283184
9_139132154	Zm00001d047679	9	139129905	139133566	uncharacterized LOC100283184
9_139132225	Zm00001d047679	9	139129905	139133566	uncharacterized LOC100283184
9_139132310	Zm00001d047679	9	139129905	139133566	uncharacterized LOC100283184
9_139132424	Zm00001d047679	9	139129905	139133566	uncharacterized LOC100283184
9_139132443	Zm00001d047679	9	139129905	139133566	uncharacterized LOC100283184
9_139132512	Zm00001d047679	9	139129905	139133566	uncharacterized LOC100283184
9_139132545	Zm00001d047679	9	139129905	139133566	uncharacterized LOC100283184
9_139132656	Zm00001d047679	9	139129905	139133566	uncharacterized LOC100283184
9_139132657	Zm00001d047679	9	139129905	139133566	uncharacterized LOC100283184
9_139132708	Zm00001d047679	9	139129905	139133566	uncharacterized LOC100283184
9_139131966	Zm00001d047680	9	139135750	139139119	Calmodulin-binding protein 60 G
9_139131970	Zm00001d047680	9	139135750	139139119	Calmodulin-binding protein 60 G
9_139132097	Zm00001d047680	9	139135750	139139119	Calmodulin-binding protein 60 G
9_139132116	Zm00001d047680	9	139135750	139139119	Calmodulin-binding protein 60 G
9_139132154	Zm00001d047680	9	139135750	139139119	Calmodulin-binding protein 60 G
9_139132225	Zm00001d047680	9	139135750	139139119	Calmodulin-binding protein 60 G
9_139132310	Zm00001d047680	9	139135750	139139119	Calmodulin-binding protein 60 G
9_139132424	Zm00001d047680	9	139135750	139139119	Calmodulin-binding protein 60 G
9_139132443	Zm00001d047680	9	139135750	139139119	Calmodulin-binding protein 60 G
9_139132512	Zm00001d047680	9	139135750	139139119	Calmodulin-binding protein 60 G
9_139132545	Zm00001d047680	9	139135750	139139119	Calmodulin-binding protein 60 G
9_139132656	Zm00001d047680	9	139135750	139139119	Calmodulin-binding protein 60 G
9_139132657	Zm00001d047680	9	139135750	139139119	Calmodulin-binding protein 60 G
9_139132708	Zm00001d047680	9	139135750	139139119	Calmodulin-binding protein 60 G
9_139131966	Zm00001d047683	9	139193291	139198582	uncharacterized LOC100383292
9_139131970	Zm00001d047683	9	139193291	139198582	uncharacterized LOC100383292
9_139132097	Zm00001d047683	9	139193291	139198582	uncharacterized LOC100383292
9_139132116	Zm00001d047683	9	139193291	139198582	uncharacterized LOC100383292
9_139132154	Zm00001d047683	9	139193291	139198582	uncharacterized LOC100383292
9_139132225	Zm00001d047683	9	139193291	139198582	uncharacterized LOC100383292
9_139132310	Zm00001d047683	9	139193291	139198582	uncharacterized LOC100383292
9_139132424	Zm00001d047683	9	139193291	139198582	uncharacterized LOC100383292
9_139132443	Zm00001d047683	9	139193291	139198582	uncharacterized LOC100383292
9_139132512	Zm00001d047683	9	139193291	139198582	uncharacterized LOC100383292
9_139132545	Zm00001d047683	9	139193291	139198582	uncharacterized LOC100383292
9_139132656	Zm00001d047683	9	139193291	139198582	uncharacterized LOC100383292
9_139132657	Zm00001d047683	9	139193291	139198582	uncharacterized LOC100383292
9_139132708	Zm00001d047683	9	139193291	139198582	uncharacterized LOC100383292
9_149957801	Zm00001d048087	9	149888756	149890173	naringenin 7-O-methyltransferase
9_149957801	Zm00001d048089	9	149896360	149906422	uncharacterized LOC103639439
9_149957801	Zm00001d048090	9	149906120	149911347	putative inactive purple acid phosphatase 1
9_150007722	Zm00001d048090	9	149906120	149911347	putative inactive purple acid phosphatase 1
9_149957801	Zm00001d048091	9	149914247	149918405	ATP synthase subunit gamma mitochondrial
9_150007722	Zm00001d048091	9	149914247	149918405	ATP synthase subunit gamma mitochondrial
9_149957801	Zm00001d048092	9	149962274	149969070	Retrovirus-related Pol polyprotein LINE-1
9_150007722	Zm00001d048092	9	149962274	149969070	Retrovirus-related Pol polyprotein LINE-1
9_149957801	Zm00001d048095	9	150056161	150082660	DExH-box ATP-dependent RNA helicase DExH14
9_150007722	Zm00001d048095	9	150056161	150082660	DExH-box ATP-dependent RNA helicase DExH14
9_150007722	Zm00001d048096	9	150083877	150093236	uncharacterized LOC100381929
9_150523898	Zm00001d048119	9	150475824	150486585	uncharacterized LOC100304428
9_150523921	Zm00001d048119	9	150475824	150486585	uncharacterized LOC100304428
9_150524589	Zm00001d048119	9	150475824	150486585	uncharacterized LOC100304428
9_150523898	Zm00001d048121	9	150487772	150489728	WEB family protein At1g12150
9_150523921	Zm00001d048121	9	150487772	150489728	WEB family protein At1g12150
9_150524589	Zm00001d048121	9	150487772	150489728	WEB family protein At1g12150
9_150523898	Zm00001d048122	9	150491614	150495368	Got1/Sft2-like vescicle transport protein family
9_150523921	Zm00001d048122	9	150491614	150495368	Got1/Sft2-like vescicle transport protein family
9_150524589	Zm00001d048122	9	150491614	150495368	Got1/Sft2-like vescicle transport protein family
9_150523898	Zm00001d048123	9	150498053	150498481	MFP1 attachment factor 1
9_150523921	Zm00001d048123	9	150498053	150498481	MFP1 attachment factor 1
9_150524589	Zm00001d048123	9	150498053	150498481	MFP1 attachment factor 1
9_150523898	Zm00001d048126	9	150505987	150511249	Mannose-1-phosphate guanylyltransferase 1
9_150523921	Zm00001d048126	9	150505987	150511249	Mannose-1-phosphate guanylyltransferase 1
9_150524589	Zm00001d048126	9	150505987	150511249	Mannose-1-phosphate guanylyltransferase 1
9_150523898	Zm00001d048127	9	150511914	150520610	cyclin superfamily protein putative
9_150523921	Zm00001d048127	9	150511914	150520610	cyclin superfamily protein putative
9_150524589	Zm00001d048127	9	150511914	150520610	cyclin superfamily protein putative
9_150523898	Zm00001d048129	9	150529019	150532996	uncharacterized LOC100283910
9_150523921	Zm00001d048129	9	150529019	150532996	uncharacterized LOC100283910
9_150524589	Zm00001d048129	9	150529019	150532996	uncharacterized LOC100283910
9_150523898	Zm00001d048131	9	150564485	150566603	putative protein phosphatase 2C 63
9_150523921	Zm00001d048131	9	150564485	150566603	putative protein phosphatase 2C 63
9_150524589	Zm00001d048131	9	150564485	150566603	putative protein phosphatase 2C 63
9_150523898	Zm00001d048132	9	150598684	150603050	mitochondrial ribosomal protein L51/S25/CI-B8 family protein
9_150523921	Zm00001d048132	9	150598684	150603050	mitochondrial ribosomal protein L51/S25/CI-B8 family protein
9_150524589	Zm00001d048132	9	150598684	150603050	mitochondrial ribosomal protein L51/S25/CI-B8 family protein
9_150669231	Zm00001d048132	9	150598684	150603050	mitochondrial ribosomal protein L51/S25/CI-B8 family protein
9_150669313	Zm00001d048132	9	150598684	150603050	mitochondrial ribosomal protein L51/S25/CI-B8 family protein
9_150669231	Zm00001d048133	9	150629842	150635876	uncharacterized LOC100280266
9_150669313	Zm00001d048133	9	150629842	150635876	uncharacterized LOC100280266
9_150669231	Zm00001d048134	9	150639576	150642158	putative RING zinc finger domain superfamily protein
9_150669313	Zm00001d048134	9	150639576	150642158	putative RING zinc finger domain superfamily protein
9_150669231	Zm00001d048135	9	150649838	150651342	hypothetical protein
9_150669313	Zm00001d048135	9	150649838	150651342	hypothetical protein
9_150669231	Zm00001d048136	9	150658720	150659575	hypothetical protein
9_150669313	Zm00001d048136	9	150658720	150659575	hypothetical protein
9_150669231	Zm00001d048137	9	150675904	150681529	QWRF motif-containing protein 2
9_150669313	Zm00001d048137	9	150675904	150681529	QWRF motif-containing protein 2
9_150669231	Zm00001d048138	9	150683492	150688769	putative phototropic-responsive NPH3 family protein
9_150669313	Zm00001d048138	9	150683492	150688769	putative phototropic-responsive NPH3 family protein
9_150669231	Zm00001d048139	9	150708823	150712178	uncharacterized LOC100192802
9_150669313	Zm00001d048139	9	150708823	150712178	uncharacterized LOC100192802
9_150669231	Zm00001d048141	9	150725964	150727787	transcription factor bHLH129
9_150669313	Zm00001d048141	9	150725964	150727787	transcription factor bHLH129
9_150669231	Zm00001d048142	9	150751083	150755678	formin-like protein 8
9_150669313	Zm00001d048142	9	150751083	150755678	formin-like protein 8
9_151034411	Zm00001d048150	9	150973293	150980138	adenylyl-sulfate kinase
9_151034422	Zm00001d048150	9	150973293	150980138	adenylyl-sulfate kinase
9_151034427	Zm00001d048150	9	150973293	150980138	adenylyl-sulfate kinase
9_151034446	Zm00001d048150	9	150973293	150980138	adenylyl-sulfate kinase
9_151034448	Zm00001d048150	9	150973293	150980138	adenylyl-sulfate kinase
9_151034477	Zm00001d048150	9	150973293	150980138	adenylyl-sulfate kinase
9_151065178	Zm00001d048150	9	150973293	150980138	adenylyl-sulfate kinase
9_151065236	Zm00001d048150	9	150973293	150980138	adenylyl-sulfate kinase
9_151066496	Zm00001d048150	9	150973293	150980138	adenylyl-sulfate kinase
9_151066553	Zm00001d048150	9	150973293	150980138	adenylyl-sulfate kinase
9_151066600	Zm00001d048150	9	150973293	150980138	adenylyl-sulfate kinase
9_151066674	Zm00001d048150	9	150973293	150980138	adenylyl-sulfate kinase
9_151066849	Zm00001d048150	9	150973293	150980138	adenylyl-sulfate kinase
9_151067124	Zm00001d048150	9	150973293	150980138	adenylyl-sulfate kinase
9_151067140	Zm00001d048150	9	150973293	150980138	adenylyl-sulfate kinase
9_151067193	Zm00001d048150	9	150973293	150980138	adenylyl-sulfate kinase
9_151071963	Zm00001d048150	9	150973293	150980138	adenylyl-sulfate kinase
9_151072292	Zm00001d048150	9	150973293	150980138	adenylyl-sulfate kinase
9_151072315	Zm00001d048150	9	150973293	150980138	adenylyl-sulfate kinase
9_151072342	Zm00001d048150	9	150973293	150980138	adenylyl-sulfate kinase
9_151072857	Zm00001d048150	9	150973293	150980138	adenylyl-sulfate kinase
9_151072898	Zm00001d048150	9	150973293	150980138	adenylyl-sulfate kinase
9_151072922	Zm00001d048150	9	150973293	150980138	adenylyl-sulfate kinase
9_151073110	Zm00001d048150	9	150973293	150980138	adenylyl-sulfate kinase
9_151073136	Zm00001d048150	9	150973293	150980138	adenylyl-sulfate kinase
[truncated: 586 more rows]
