# Supplementary material for: Genetic dissection of maize (Zea maysL.) trace element traits using genome-wide association studies
Source: BMC Plant Biol. 2023 Dec 8;23:631. doi: 10.1186/s12870-023-04643-8 (PMC10704835; doi:10.1186/s12870-023-04643-8)
Supplement: Supplementary file 7 — Supplementary Material 7 [file 12870_2023_4643_MOESM7_ESM.xls]

## Sheet: Table S7
Table S7 Protein ID corresponding to the candidate genes
Related elements	Gene ID	Protein ID
Mn	Zm00001d042713	A0A1D6N6A8
	Zm00001d042720	A0A1D6N6C9
	Zm00001d042718	A0A1D6N6B6
	Zm00001d042722	A0A1D6N6D8
	Zm00001d042719	B4FUR9
	Zm00001d042721	B7ZXV7
	Zm00001d042717	A0A1D6N6B5
	Zm00001d042714	A0A1D6N6B2
	Zm00001d042152	B4FVR2
	Zm00001d042154	A0A1D6N1U5
	Zm00001d048726	A0A1D6PPC4
	Zm00001d048729	K7TYJ7
	Zm00001d048723	A0A1D6PPC1
	Zm00001d048728	A0A1D6PPC6
	Zm00001d048727	K7TUH2
	Zm00001d019117	B6TKI8
	Zm00001d019116	A0A060D6C7
	Zm00001eb028460	B6TBL1
	Zm00001eb028430	B4FB01
	Zm00001eb028440	B4FFJ1
	Zm00001eb028450	NA
	Zm00001eb028420	NA
Fe	Zm00001d002266	A0A1D6DYV6
	Zm00001d002267	B4G1V8
	Zm00001d002269	A0A1D6DYY5
	Zm00001d002271	A0A1D6DYY7
	Zm00001d002272	A0A1D6DYZ7
	Zm00001d049623	A0A1D6PWL0
	Zm00001d049624	K7UBS4
	Zm00001d049625	A0A1D6PWL2
	Zm00001d049627	A0A1D6PWL4
	Zm00001d049628	C0HGP8
	Zm00001d014620	B6U7I0
	Zm00001d038011	A0A1D6M2R1
	Zm00001d038012	B6T420
	Zm00001d038013	A0A1D6M2R3
	Zm00001d038015	A0A1D6M2R5
	Zm00001d038016	A0A1D6M2R6
	Zm00001d020506	B6TN44
	Zm00001d020511	A0A1D6I4G6
	Zm00001d020512	A0A1D6I4G9
	Zm00001d048090	C0HHY2
	Zm00001d048091	K7WFV1
	Zm00001d048092	A0A1D6PH61
	Zm00001d048095	A0A1D6PH86
	Zm00001d048096	A0A1D6PHE2
	Zm00001d025855	A0A1D6JAD1
	Zm00001d025857	B4FC17
	Zm00001d025859	K7U557
	Zm00001d025860	B4FM33
	Zm00001eb235390	IPR001179
	Zm00001eb235380	A0A1X7YH89
	Zm00001eb235400	A0A1D6H3F1
	Zm00001eb235410	NA
Mo	Zm00001d034852	B4F9K1
	Zm00001d034855	B4FFP6
	Zm00001d034856	B4FVB2
	Zm00001d034858	A0A1D6LBZ6
	Zm00001d031196	A0A1D6KGU7
	Zm00001d031191	C0P779
	Zm00001d031198	A0A1D6KGU9
	Zm00001d031197	A0A1D6KGU8
	Zm00001d031194	A0A1D6KGU5
	Zm00001d031189	A0A1D6KGU2
	Zm00001d031188	A0A1D6KGU1
	Zm00001d039670	C0HFU7
	Zm00001d039675	A0A1D6MKA0
	Zm00001d039673	A0A1D6MK72
	Zm00001d039674	A0A096QY66
	Zm00001d039672	A0A1D6MK70
	Zm00001d039677	A0A1D6MKA6
	Zm00001d039678	A0A1D6MKA9
	Zm00001d039679	A0A1D6MKB5
	Zm00001d039680	K7V4N2
	Zm00001d039926	A0A1D6MLU3
	Zm00001d039925	A0A1D6MLU2
	Zm00001d039923	A0A1D6MLU1
	Zm00001d014620	B6U7I0
	Zm00001d038896	C0PBC5
	Zm00001d038897	A0A1D6MBR4
	Zm00001d038894	A0A1D6MBR1
	Zm00001d038893	A0A1D6MBQ9
	Zm00001d038904	C0P6C5
	Zm00001d038903	A0A1D6MBS1
	Zm00001d038902	A0A1D6MBS0
	Zm00001d038678	A0A1D6M9Q7
	Zm00001d038680	A0A1D6M9Q8
	Zm00001d038681	A0A1D6M9R0
	Zm00001d038682	B7ZY01
	Zm00001d038673	A0A1D6M815
	Zm00001d038676	A0A1D6M9Q6
	Zm00001d038672	C0PHA7
	Zm00001d038675	A0A1D6M9L3
	Zm00001d018894	B7ZXE1
	Zm00001d018890	A0A1D6HT45
	Zm00001d018891	A0A1D6HT49
	Zm00001d018893	A0A1D6HT53
	Zm00001d020748	B4G0R6
	Zm00001d010476	B4FQK6
	Zm00001d010478	B4FBM4
	Zm00001d010480	B6U792
	Zm00001eb184900	B6TP28
	Zm00001eb184920	K7U204
Note: The protein ID corresponding to genes based on the ± 100kbp of stable QTNs was searched out. "NA" means there is no corresponding Protein ID.
