# Supplementary material for: Genetic dissection of maize (Zea maysL.) trace element traits using genome-wide association studies
Source: BMC Plant Biol. 2023 Dec 8;23:631. doi: 10.1186/s12870-023-04643-8 (PMC10704835; doi:10.1186/s12870-023-04643-8)
Supplement: Supplementary file 8 — Supplementary Material 8 [file 12870_2023_4643_MOESM8_ESM.xls]

## Sheet: Table S8
Table S8 The result of GO and KEGG analysis
Gene Ontology and KEGG Pathway analysis using protein ID related to different elements	Term	ID	Type	Input number	Background number	Adjust P-Value	Input	Hyperlink
Gene Ontology_Mn	retrograde protein transport, ER to cytosol	GO:0030970	BP	1	6	0.00717531	B6TBL1	http://amigo.geneontology.org/amigo/term/GO:0030970
	NADH oxidation	GO:0006116	BP	1	6	0.00717531	B4FVR2	http://amigo.geneontology.org/amigo/term/GO:0006116
	glycerol-3-phosphate dehydrogenase [NAD+] activity	GO:0004367	MF	1	6	0.00717531	B4FVR2	http://amigo.geneontology.org/amigo/term/GO:0004367
	glycerol-3-phosphate metabolic process	GO:0006072	BP	1	6	0.00717531	B4FVR2	http://amigo.geneontology.org/amigo/term/GO:0006072
	endoplasmic reticulum lumen	GO:0005788	CC	1	8	0.00737805	B6TBL1	http://amigo.geneontology.org/amigo/term/GO:0005788
	ubiquitin-dependent ERAD pathway	GO:0030433	BP	1	32	0.022461	B6TBL1	http://amigo.geneontology.org/amigo/term/GO:0030433
	positive regulation of transcription, DNA-templated	GO:0045893	BP	1	56	0.0331314	B4FB01	http://amigo.geneontology.org/amigo/term/GO:0045893
	transcription regulatory region sequence-specific DNA binding	GO:0000976	MF	1	84	0.0430452	B4FB01	http://amigo.geneontology.org/amigo/term/GO:0000976
Gene Ontology_Fe	ribosomal large subunit biogenesis	GO:0042273	BP	1	14	0.0265693	B4FC17	http://amigo.geneontology.org/amigo/term/GO:0042273
	mRNA transcription	GO:0009299	BP	1	19	0.0265693	A0A1D6M2R6	http://amigo.geneontology.org/amigo/term/GO:0009299
Gene Ontology_Mo	aminoacyl-tRNA hydrolase activity	GO:0004045	MF	1	6	0.0368273	A0A1D6MBS1	http://amigo.geneontology.org/amigo/term/GO:0004045
	polysomal ribosome	GO:0042788	CC	1	7	0.0368273	B4FFP6	http://amigo.geneontology.org/amigo/term/GO:0042788
	nascent polypeptide-associated complex	GO:0005854	CC	1	7	0.0368273	B4FFP6	http://amigo.geneontology.org/amigo/term/GO:0005854
	mitochondrial translational elongation	GO:0070125	BP	1	8	0.0368273	B4FVB2	http://amigo.geneontology.org/amigo/term/GO:0070125
	Golgi apparatus	GO:0005794	CC	2	239	0.0452304	A0A096QY66|A0A1D6M9Q6	http://amigo.geneontology.org/amigo/term/GO:0005794
	translational elongation	GO:0006414	BP	1	18	0.0452304	B4FVB2	http://amigo.geneontology.org/amigo/term/GO:0006414
	pyridoxal phosphate binding	GO:0030170	MF	1	19	0.0452304	C0P6C5	http://amigo.geneontology.org/amigo/term/GO:0030170
	RNA polymerase II CTD heptapeptide repeat kinase activity	GO:0008353	MF	1	23	0.0452304	B4FQK6	http://amigo.geneontology.org/amigo/term/GO:0008353
	translation elongation factor activity	GO:0003746	MF	1	24	0.0452304	B4FVB2	http://amigo.geneontology.org/amigo/term/GO:0003746
	cyclin-dependent protein serine/threonine kinase activity	GO:0004693	MF	1	28	0.0471593	B4FQK6	http://amigo.geneontology.org/amigo/term/GO:0004693
KEGG Pathway_Mn	Tropane, piperidine and pyridine alkaloid biosynthesis	zma00960	-	1	18	0.0323999	A0A1D6PPC1	http://www.genome.jp/kegg-bin/show_pathway?zma00960/zma:103652733%09red
Note: The protein ID corresponding to genes based on the ± 100kbp of stable QTNs were used to analyze by GO and KEGG.
